# Supplementary material for: Biochemical isolation of myonuclei employed to define changes to the myonuclear proteome that occur with aging
Source: Aging Cell. 2017 May 23;16(4):738–49. doi: 10.1111/acel.12604 (PMC5506426; doi:10.1111/acel.12604)
Supplement: Supplementary file 2 — Table S1 Comparison of proteins detected in whole muscle and purified myonuclei samples. [file ACEL-16-738-s002.xlsx]

## Sheet: Sup 1
Supplemetal Table 1 Whole muscle vs myonuclei proteins
Uniprot ID	Symbol	avg Nuc XIC	avg Muscle XIC
O08638	Myh11	11000	7500000000
P16015	Ca3	11000	6500000000
F8VPV8	BC030307	32000	13000000000
P28481	Col2a1	11000	3550000000
Q7TQ48	Srl	11000	2950000000
G3UWS1	Neb	11000	2945000000
A3KGU5	Sptan1	11000	2850000000
P06745	Gpi	11000	2700000000
A2AQA9	Neb	11000	2500000000
F6X9B6	Neb	11000	2500000000
A1BN54	Actn1	11000	2500000000
E9Q2W9	Actn4	11000	2500000000
P04247	Mb	11000	2395000000
Q3UPI1	Fam198b	11000	2300000000
D3YU50	Mybpc1	11000	1850000000
P13707	Gpd1	11000	1800000000
Q9DBJ1	Pgam1	11000	1700000000
Q9CZU6	Cs	11000	1610000000
Q9CRA2	Pdlim5	11000	1580000000
P21183	Il5ra	11000	1500000000
Q99LX0	Park7	11000	1470000000
P05202	Got2	11000	1160000000
P05201	Got1	11000	1145000000
A2A813	Park7	11000	1100000000
O70494	Sp3	11000	1050000000
P70296	Pebp1	11000	1020000000
P11404	Fabp3	11000	950000000
A2ADH1	Magt1	11000	850000000
P70404	Idh3g	11000	845000000
P04117	Fabp4	11000	740000000
P70402	Mybph	11000	715000000
P16045	Lgals1	11000	710000000
P45591	Cfl2	11000	690000000
E0CYU6	Agl	11000	675000000
P45376	Akr1b1	11000	640000000
Q9JIF9	Myot	11000	580000000
P10649	Gstm1	11000	495000000
P15626	Gstm2	11000	490000000
Q8BWT1	Acaa2	11000	485000000
Q9Z1E4	Gys1	11000	470000000
Q9DCW4	Etfb	11000	450000000
F8VPN4	Agl	11000	450000000
Q9JLH8	Tmod4	11000	440000000
P19157	Gstp1	11000	435000000
V9GX26	Gyg	11000	435000000
P51667	Myl2	11000	415000000
Q00897	Serpina1d	11000	405000000
Q91YE8	Synpo2	11000	385000000
A2AE89	Gstm1	11000	380000000
M0QWU8	Dbi	11000	373000000
P63028	Tpt1	11000	365000000
P54071	Idh2	11000	360000000
Q9D172	D10Jhu81e	11000	357500000
A2ABU4	Myom3	11000	351500000
Q922B1	Macrod1	11000	350000000
K3W4S6	Gyg	11000	340000000
P29699	Ahsg	11000	330000000
Q4VWZ5	Dbi	11000	330000000
A2AE45	Sypl2	11000	320000000
P48772	Cox8b	11000	305500000
P43023	Cox6a2	11000	304500000
J3QQ16	Col6a3	11000	295000000
E9QJU4	Myoz3	11000	291000000
Q9CQC9	Sar1b	11000	285000000
P45952	Acadm	11000	280000000
Q3ULJ0	Gpd1l	11000	279500000
Q8QZT1	Acat1	11000	275000000
Q91WS0	Cisd1	11000	270000000
Q9WUZ7	Sh3bgr	11000	265000000
P70349	Hint1	11000	262000000
Q9JHU9	Isyna1	11000	255000000
E9QQ96	Obscn	11000	250000000
F6X8F4	Obscn	11000	250000000
Q9D1G3	Hhatl	11000	245000000
P07759	Serpina3k	11000	245000000
Q8VE28	Nkd2	11000	235000000
Q03734	Serpina3m	11000	220000000
P47753	Capza1	11000	215000000
Q9CPU0	Glo1	11000	215000000
Q91YT0	Ndufv1	11000	215000000
Q9CQZ6	Ndufb3	11000	210000000
D3YVV9	Synpo2	11000	205000000
P99029	Prdx5	11000	204500000
E9Q2S7	Zfp266	11000	200000000
P42125	Eci1	11000	200000000
Q9D0K2	Oxct1	11000	195000000
P09671	Sod2	11000	190000000
Q5DTJ9	Mypn	11000	189500000
O08532-2	Cacna2d1	11000	175000000
P62962	Pfn1	11000	170000000
Q7TSH2	Phkb	11000	170000000
P48774	Gstm5	11000	170000000
D3YXT0	Ndufs2	11000	165000000
Q9CR21	Ndufab1	11000	159500000
Q9EQ20	Aldh6a1	11000	155500000
Q08642	Padi2	11000	154500000
Q8BH95	Echs1	11000	150500000
A2AL76	Asph	11000	145000000
P54822	Adsl	11000	144000000
Q9ET78	Jph2	11000	141000000
Q8CHS7	Dhrs7c	11000	140000000
O08528	Hk2	11000	136500000
Q3UJQ9	Oxct1	11000	135000000
Q9CWY8	Rnaseh2a	11000	135000000
Q60854	Serpinb6	11000	130000000
P26883	Fkbp1a	11000	125500000
Q07417	Acads	11000	116500000
A2A545	Cacnb1	11000	116000000
Q6GT24	Prdx6	11000	116000000
P07934	Phkg1	11000	116000000
Q9DC77	Smpx	11000	112500000
Q02789	Cacna1s	11000	111000000
P06801	Me1	11000	110500000
Q9CQ91	Ndufa3	11000	110000000
Q8BVI4	Qdpr	11000	110000000
A2AI88	Phka1	11000	110000000
Q9D783	Klhl40	11000	109500000
P70695	Fbp2	11000	108500000
Q62446	Fkbp3	11000	106500000
P28474	Adh5	11000	105000000
Q9CPU4	Mgst3	11000	105000000
Q9JHI5	Ivd	11000	102500000
Q9R0P3	Esd	11000	101500000
O08997	Atox1	11000	101000000
Q91XH5	Spr	11000	101000000
P34884	Mif	11000	100000000
Q8BWB1	Synpo2l	11000	98500000
P47738	Aldh2	11000	98500000
P47934	Crat	11000	96000000
Q99JZ4	Sar1a	11000	95000000
Q91X72	Hpx	11000	95000000
P61971	Nutf2	11000	95000000
Q9CQW5	Lgals2	11000	95000000
Q9JJV2	Pfn2	11000	94500000
E0CYV0	Pcmt1	11000	94500000
P97384	Anxa11	11000	94000000
Q8R1G2	Cmbl	11000	92500000
G5E895	Akr1b10	11000	90500000
Q9R0B6	Lamc3	11000	90000000
J3KML6	Gm20830	11000	90000000
Q99PT1	Arhgdia	11000	88000000
Q8CHT0	Aldh4a1	11000	86000000
O70548	Tcap	11000	82500000
P50247	Ahcy	11000	81000000
Q8R5L1	C1qbp	11000	80000000
P68037	Ube2l3	11000	79500000
Q9JK92	Hspb8	11000	78500000
O88342	Wdr1	11000	78000000
Q11011	Npepps	11000	76500000
Q9QUH0	Glrx	11000	75000000
E9PWE0	Pcmt1	11000	75000000
Q61039	Hand2	11000	75000000
Q9CQR4	Acot13	11000	74000000
Q5F247	Smtnl2	11000	73500000
P05132	Prkaca	11000	72500000
Q9DCZ1	Gmpr	11000	72500000
Q3TVI8	Pbxip1	11000	72000000
Q9ET80	Jph1	11000	71000000
Q08857	Cd36	11000	67500000
Q9DAK9	Phpt1	11000	66000000
P00920	Ca2	11000	65500000
Q99MR9	Ppp1r3a	11000	65500000
Q6PF96	Etfdh	11000	65000000
Q9CQM9	Glrx3	11000	64500000
B1AQF4	Dusp3	11000	63500000
P61079	Ube2d3	11000	63500000
Q9CPX8	Uqcr11	11000	63000000
Q8C494	Prr33	11000	61500000
Q9D6K8	Fundc2	11000	61000000
Q99PR8	Hspb2	11000	61000000
D3YWY6	Mpc1	11000	60500000
P09470	Ace	11000	60000000
P09813	Apoa2	11000	60000000
Q69Z28	Adamts16	11000	60000000
Q9CYT6	Cap2	11000	60000000
P21614	Gc	11000	60000000
D3YW52	Pzp	11000	60000000
Q9QZZ6	Dpt	11000	60000000
Q9JJV2-2	Pfn2	11000	60000000
E9PZ16	Hspg2	11000	60000000
Q8CI12	Smtnl2	11000	60000000
Q99N15	Hsd17b10	11000	60000000
O08911	Mapk12	11000	60000000
Q9CZB0	Sdhc	11000	58000000
E9QK82	Mpz	11000	58000000
Q6PA06	Atl2	11000	57000000
Q9DCZ4	Apoo	11000	56950000
P47811	Mapk14	11000	56000000
P97823	Lypla1	11000	55500000
P08122	Col4a2	11000	55000000
Q99L13	Hibadh	11000	55000000
Q9D186	Apoo	11000	55000000
Q924C1	Xpo5	11000	55000000
Q80XJ3	Ttc28	11000	55000000
Q9QUI0	Rhoa	11000	54500000
P50396	Gdi1	11000	54000000
P61205	Arf3	11000	53000000
Q02357-7	Ank1	11000	53000000
Q8CHP8	Pgp	11000	53000000
B1AU25	Aifm1	11000	52500000
O88844	Idh1	11000	52000000
Q78IK2	Usmg5	11000	50000000
P62715	Ppp2cb	11000	50000000
Q61941	Nnt	11000	50000000
P08228	Sod1	11000	50000000
Q91V79	Fitm1	11000	49000000
Q3U962	Col5a2	11000	49000000
O88456	Capns1	11000	48500000
Q99KQ4	Nampt	11000	48500000
E9Q1T1	Camk2d	11000	48500000
P35385	Hspb7	11000	48350000
O35350	Capn1	11000	47500000
Q9JJW5	Myoz2	11000	47500000
Q66JS6	Eif3j2	11000	47000000
O08677-2	Kng1	11000	47000000
Q9QZS0	Col4a3	11000	47000000
Q8CC35	Synpo	11000	46500000
P59017	Bcl2l13	11000	46000000
O35855	Bcat2	11000	45500000
Q9D2M8	Ube2v2	11000	45500000
P19123	Tnnc1	11000	45000000
P03899	Mtnd3	11000	45000000
Q8R4S0	Ppp1r14c	11000	45000000
Q91VI7	Rnh1	11000	44500000
G5E869	Zfp142	11000	44500000
E9PY39	Gm20431	11000	44400000
Q3TLP8	Rac1	11000	44000000
Q8BK84	Dupd1	11000	44000000
Q91Z53	Grhpr	11000	44000000
Q9QUR6	Prep	11000	43550000
O70400	Pdlim1	11000	43500000
P13020	Gsn	11000	43500000
B2RQK7	Synpo2l	11000	43500000
Q93092	Taldo1	11000	43000000
Q924M7	Mpi	11000	43000000
Q6ZPS6	Ankib1	11000	42500000
Q8QZS1	Hibch	11000	42500000
P62908	Rps3	11000	42500000
P03888	Mtnd1	11000	42000000
Q9Z0X1	Aifm1	11000	42000000
H3BJL6	Esd	11000	41500000
Q8VGH5	Olfr1336	11000	41000000
O35367	Kera	11000	41000000
Q9D0S9	Hint2	11000	41000000
Q9WV06	Ankrd2	11000	40500000
P97429	Anxa4	11000	40400000
Q8BU85	Msrb3	11000	40000000
E9QQ25	Speg	11000	40000000
Q9WUK2	Eif4h	11000	39500000
Q8CGK3	Lonp1	11000	39500000
Q9DB73	Cyb5r1	11000	39000000
E9Q0V4	Mpc1	11000	39000000
Q3UIU2	Ndufb6	11000	38500000
Q8R2P8	Kars	11000	38000000
A2AJQ0	Pdp1	11000	37500000
Q80XN0	Bdh1	11000	37500000
P63328	Ppp3ca	11000	37000000
A2CG35	Rab12	11000	37000000
Q91XZ2	Pcdhb8	11000	37000000
Q9JMA7	Cyp3a41a	11000	36500000
Q64310	Surf4	11000	36500000
D3Z1Q3	Aamdc	11000	36500000
Q9WUZ5	Tnni1	11000	36500000
Q07076	Anxa7	11000	36500000
Q9D819	Ppa1	11000	35500000
P97493	Txn2	11000	35500000
Q9D0F9	Pgm1	900000	2900000000
Q8C0M9	Asrgl1	11000	35000000
Q9DBB8	Dhdh	11000	35000000
A2CEK3	Pgm2	900000	2850000000
Q9WVA4	Tagln2	11000	34500000
Q6P1F6	Ppp2r2a	11000	34500000
Q64737	Gart	11000	34500000
Q9D358	Acp1	11000	34500000
B1ART2	Vps13d	11000	34000000
P61082	Ube2m	11000	33500000
G5E8T9	Hagh	11000	33500000
Q76LV0	Gpx4	11000	33500000
O35459	Ech1	11000	33000000
P32848	Pvalb	1350000	4050000000
E9QPE7	Myh11	3500000	10500000000
Q9CZD3	Gars	11000	32900000
P63073	Eif4e	11000	32500000
H3BKL8	Dusp3	11000	32500000
Q64152	Btf3	11000	32500000
P26350	Ptma	11000	32000000
P60766	Cdc42	11000	32000000
M0QWR3	Jsrp1	11000	32000000
Q8R5J9	Arl6ip5	11000	31500000
A0A075B5P2	Igkc	11000	31500000
D3Z7C6	Ptges3	11000	30000000
Q91ZA3	Pcca	11000	30000000
Q6P6M7	Sepsecs	11000	30000000
P53996	Cnbp	11000	29500000
P00416	mt-Co3	11000	29000000
E9QLJ0	Cmya5	11000	29000000
P48036	Anxa5	11000	29000000
P63254	Crip1	11000	28500000
P56812	Pdcd5	11000	28500000
Q3UGR5	Hdhd2	11000	28500000
Q9JMA1	Usp14	11000	28500000
E9Q3M9	2010300C02Rik	11000	28000000
Q8BZ71	Stac3	11000	28000000
E9QJW0	Mgst1	11000	28000000
Q8C7E7	Stbd1	11000	27500000
P97355	Sms	11000	27500000
Q8K4Z3	Apoa1bp	11000	27500000
S4R1N5	Gapdh	9500000	23500000000
Q9CRB6	Tppp3	11000	27000000
Q9D1A2	Cndp2	11000	27000000
Q9DCM2	Gstk1	11000	26800000
O88544	Cops4	11000	26500000
E9Q9U8	Ccdc74a	11000	26500000
Q9DB60	Fam213b	11000	26500000
P29758	Oat	11000	26500000
J3QQ30	Pitpna	11000	26500000
Q9D0J8	Ptms	11000	26000000
Q3TMH2	Scrn3	11000	26000000
G5E8R3	Pcx	11000	26000000
Q9JK42	Pdk2	11000	26000000
P10605	Ctsb	11000	25500000
Q3THS6	Mat2a	11000	25500000
Q8R404	Qil1	11000	25500000
Q9JLI2	Col5a3	11000	25500000
Q9D8X2	Ccdc124	11000	25000000
E9Q3H6	Coq10a	11000	25000000
P62835	Rap1a	11000	25000000
D3YZX3	Gnb2	11000	25000000
Q78ZA7	Nap1l4	11000	24950000
Q9CQM5	Txndc17	11000	24750000
Q99JY9	Actr3	11000	24700000
Q9QZ57	Hspb3	11000	24500000
A2AVR9	Dynlrb1	11000	24500000
Q8K4F5	Abhd11	11000	24500000
Q80XB4	Nrap	11000	24000000
G3UY93	Vars	11000	24000000
Q8C266	Rab5c	11000	23500000
P58321	Uchl4	11000	23500000
Q3U2G2	Hspa4	11000	23500000
Q791V5	Mtch2	11000	23500000
O88543	Cops3	11000	23000000
P14069	S100a6	11000	23000000
G3X937	Slc41a3	11000	23000000
Q9CWJ9	Atic	11000	23000000
P37804	Tagln	11000	22700000
O35969-2	Gamt	11000	22500000
Q8K0Z7	Taco1	11000	22500000
Q8BWE1	1810024B03Rik	11000	22500000
O35864	Cops5	11000	22500000
Q9DBP5	Cmpk1	11000	22500000
A6H644	Ppp1r12b	11000	22500000
Q9DB27-2	Mcts1	11000	22500000
Q9D020	Nt5c3a	11000	22000000
Q9CZ44-3	Nsfl1c	11000	22000000
Q9D1X0	Nol3	11000	22000000
Q99MN9	Pccb	11000	22000000
E0CX19	Hibch	11000	22000000
Q6URW6-3	Myh14	4500000	9000000000
O09110	Map2k3	11000	21500000
J3QNE4	E230008N13Rik	11000	21500000
Q99L47	St13	11000	21500000
Q922J3	Clip1	11000	21000000
Q8R4N0	Clybl	11000	21000000
Q7TQI3	Otub1	11000	21000000
E9QPD7	Pcx	11000	21000000
B7ZCF1	Psmc3	11000	21000000
A2AUY4	Baz2b	11000	21000000
Q8K1M6	Dnm1l	11000	20500000
Q8BRK8	Prkaa2	11000	20500000
Q9Z1T2	Thbs4	11000	20500000
E9QN70	Lamb1	11000	20500000
P62874	Gnb1	11000	20500000
E9PV45	Usp24	11000	20250000
Q9Z2Z6	Slc25a20	11000	20250000
Q8CDN6	Txnl1	11000	20000000
P61080	Ube2d1	11000	20000000
Q6P9R2	Oxsr1	11000	20000000
Q8BIW1	Prune	11000	20000000
J3QMM7	Carkd	11000	20000000
Q80UZ2	Sdad1	11000	20000000
P48758	Cbr1	11000	19700000
Q99KJ8	Dctn2	11000	19500000
P63005	Pafah1b1	11000	19500000
Q9CY64	Blvra	11000	19500000
Q8C483	Sars	11000	19500000
P55264	Adk	11000	19500000
A2AIW9	Pmpca	11000	19500000
Q06138	Cab39	11000	19350000
Q6ZWZ4	Rpl36	11000	19000000
F6ZHD8	Gbe1	11000	19000000
P24549	Aldh1a1	11000	19000000
P23953	Ces1c	11000	18500000
P28665	Mug1	11000	18500000
Q9DCM0	Ethe1	11000	18500000
P00329	Adh1	11000	18500000
O35215	Ddt	11000	18500000
P19096	Fasn	11000	18500000
Q9D1Q6	Erp44	11000	18400000
Q9DBF1	Aldh7a1	11000	18350000
P47809	Map2k4	11000	18300000
Q8BPW9	Dnpep	11000	18250000
Q8BP47	Nars	11000	18050000
Q60847	Col12a1	11000	18000000
Q8BK64	Ahsa1	11000	18000000
Q99KU0	Vmp1	11000	18000000
O89023	Tpp1	11000	18000000
Q9R1L5	Mast1	11000	18000000
Q8CI70	Lrrc20	11000	17900000
Q6P5E4	Uggt1	11000	17750000
Q8BMF3	Me3	11000	17550000
P01027	C3	11000	17500000
P61164	Actr1a	11000	17500000
P70195	Psmb7	11000	17500000
Q4FZG7	Timm8a2	11000	17500000
Q9QY80	Ptpla	11000	17450000
Q61292	Lamb2	11000	17250000
P50580	Pa2g4	11000	17000000
B2RPU8	Zbed5	11000	17000000
Q91ZR3	Crebzf	11000	17000000
Q80XM9	Pqlc1	11000	17000000
Q99KR7	Ppif	11000	16500000
P63248	Pkia	11000	16500000
Q3U4W8	Usp5	11000	16500000
P48453	Ppp3cb	11000	16500000
O55023	Impa1	11000	16500000
Q9D031	Rsu1	11000	16200000
Q3UHX2	Pdap1	11000	16200000
D3Z7H8	Cilp2	11000	16100000
P00158	Mt-Cyb	11000	16000000
Q8R1S0	Coq6	11000	16000000
P29595	Nedd8	11000	16000000
Q99LP6	Grpel1	11000	15750000
Q8R016	Blmh	11000	15500000
Q6IRU5	Cltb	11000	15500000
Q8VCT4	Ces1d	11000	15500000
B1AQW2	Mapt	11000	15500000
P70327-2	Tbx6	11000	15500000
P53986	Slc16a1	11000	15500000
P54728	Rad23b	11000	15450000
Z4YKM2	Cisd3	11000	15100000
Q9Z1Z2	Strap	11000	15000000
Q3TVK3	Dnpep	11000	15000000
A2A6J8	Tnni2	2850000	3850000000
Q9DBC7	Prkar1a	11000	14550000
Q80UY1	NOGENE	11000	14500000
D3YTV2	Fzr1	11000	14500000
Q62422	Ostf1	11000	14500000
Q99L45	Eif2s2	11000	14500000
P32921	Wars	11000	14500000
A0A0B4J1E7	Kpna4	11000	14500000
Q5SW46	Lpo	11000	14500000
Q543V3	Irs1	11000	14500000
D6RE43	Rpl10a	11000	14500000
P41241	Csk	11000	14500000
Q922Y1	Ubxn1	11000	14300000
Q8CG76	Akr7a2	11000	14150000
Q9D892	Itpa	11000	14000000
P54923	Adprh	11000	14000000
Q8VDQ1	Ptgr2	11000	14000000
Q8BPI2	Tmed2	11000	14000000
P08752	Gnai2	11000	14000000
Q8VCA8	Scrn2	11000	14000000
Q9JM76	Arpc3	11000	14000000
Q8K411	Pitrm1	11000	14000000
Q9JHL1	Slc9a3r2	11000	14000000
J3QN31	Adssl1	500000	635000000
P28650	Adssl1	500000	635000000
Q9D832	Dnajb4	11000	13850000
Q05816	Fabp5	11000	13600000
Q8BML9	Qars	11000	13500000
Q9CR16	Ppid	11000	13500000
Q9D5T0	Atad1	11000	13500000
Q922D8	Mthfd1	11000	13500000
Q9DCV4	Rmdn1	11000	13400000
Q60631	Grb2	11000	13400000
Q9CQW2	Arl8b	11000	13250000
Q9JLZ3	Auh	11000	13150000
P50543	S100a11	11000	13000000
P52196	Tst	11000	13000000
Q99LD4	Gps1	11000	13000000
Q64691	Capn3	11000	13000000
Q9D6T9	Mrps36	11000	13000000
Q80ZV3	Prosc	11000	13000000
D3YX09	Aamdc	11000	13000000
Q9JI75	Nqo2	11000	13000000
Q9WTP7	Ak3	11000	12800000
P24527	Lta4h	11000	12785000
Q9QXT0	Cnpy2	11000	12600000
F8WIV2	Serpinb6a	11000	12500000
Q9CX56	Psmd8	11000	12500000
Q9D8S9	Bola1	11000	12500000
Q9CQ60	Pgls	11000	12500000
P62814	Atp6v1b2	11000	12500000
P70236	Map2k6	11000	12500000
O54984	Asna1	11000	12500000
B1AR13	Cisd3	11000	12500000
Q91YH6	Atp6v1b1	11000	12500000
P17183	Eno2	7500000	8500000000
P24270	Cat	11000	12250000
Q61419	Cmah	11000	12000000
Q8BWU3	Fam131a	11000	12000000
P17563	Selenbp1	11000	12000000
P40124	Cap1	11000	12000000
G5E8C4	Tmtc3	11000	12000000
P0C5K1	Sbk2	11000	12000000
P97298	Serpinf1	11000	11950000
O08600	Endog	11000	11950000
Q6ZQI3	Mlec	11000	11900000
D3Z1M3	Mlec	11000	11900000
Q8C1A5	Thop1	11000	11750000
O54950	Prkag1	11000	11600000
Q9Z2M7	Pmm2	11000	11500000
P26645	Marcks	11000	11500000
Q9D6U8	Fam162a	11000	11500000
D3Z2Z1	Clip1	11000	11500000
P54726	Rad23a	11000	11500000
Q9CR00	Psmd9	11000	11500000
Q9R112	Sqrdl	11000	11500000
P63094	Gnas	11000	11500000
Q6NT99	Dusp23	11000	11500000
Q9WV98	Timm9	11000	11500000
Q9JIY5	Htra2	11000	11500000
P61222	Abce1	11000	11450000
Q9DBL1	Acadsb	11000	11400000
P97371	Psme1	11000	11400000
P17751	Tpi1	8850000	9100000000
Q9WTL7	Lypla2	11000	11300000
B0QZL1	Eno1	10000000	10165000000
Q3UW66	Mpst	11000	11050000
P15327	Bpgm	11000	11000000
Q3ULD5	Mccc2	11000	11000000
F6TQW2	Ighg2c	11000	11000000
Q8BGS2	Bola2	11000	11000000
G5E8N5	Ldha	7800000	7800000000
A2AQP0	Myh7b	18500000	18500000000
Q9ESL4	Zak	11000	10950000
O88441	Mtx2	11000	10800000
Q9JHW2	Nit2	11000	10800000
Q8R127	Sccpdh	11000	10650000
P21550	Eno3	15500000	15000000000
P57780	Actn4	4200000	4050000000
D3Z761	Actn4	4200000	4050000000
O70492	Snx3	11000	10500000
Q9CPQ3	Tomm22	11000	10500000
Q99J39	Mlycd	11000	10500000
Q3TL44	Nlrx1	11000	10500000
Q8BGQ7	Aars	11000	10450000
Q04447	Ckb	4000000	3770000000
Q9EQP2	Ehd4	11000	10250000
Q8BGD9	Eif4b	11000	10200000
Q91VM9	Ppa2	11000	10050000
Q8R5C5	Actr1b	11000	10000000
P00848	Mtatp6	11000	10000000
Q5U458	Dnajc11	11000	10000000
Q9ESD7	Dysf	11000	10000000
Q544X6	Fech	11000	10000000
Q9Z2I8	Suclg2	11000	10000000
Q99NF7	Ppm1b	11000	10000000
P46412	Gpx3	11000	10000000
O09117	Sypl1	11000	10000000
E9QA61	Cep85l	11000	10000000
Q02013	Aqp1	11000	10000000
Q6PAM0	Prkab2	11000	10000000
Q8BFS6	Cpped1	11000	10000000
Q91VH6	Memo1	11000	9850000
E9QA62	Lmod3	11000	9700000
Q9CQT1	Mri1	11000	9700000
P09041	Pgk2	2100000	1850000000
Q9EQH3	Vps35	11000	9650000
E9Q197	Glod4	11000	9600000
Q8R146	Apeh	11000	9550000
P84084	Arf5	11000	9500000
Q9R0P5	Dstn	11000	9500000
Q8R0F8	Fahd1	11000	9500000
Q3UZA1	Rcsd1	11000	9500000
P24472	Gsta4	11000	9500000
B1AX78	Hsdl2	11000	9500000
Q9CQ65	Mtap	11000	9500000
P56394	Cox17	11000	9500000
Q64669	Nqo1	11000	9500000
Q8BP48	Metap1	11000	9400000
Q9ERT9	Ppp1r1a	11000	9100000
P43025	Clec3b	11000	9000000
Q5M8N4	Sdr39u1	11000	9000000
P50171-2	Hsd17b8	11000	9000000
O89112	Lancl1	11000	9000000
O09131	Gsto1	11000	9000000
P16332	Mut	11000	9000000
O70571	Pdk4	11000	9000000
Q4VAA2	Cdv3	11000	9000000
S4R281	Rpl13a	11000	9000000
Q8VDI7	Ubac1	11000	9000000
P09528	Fth1	11000	9000000
A0A075B5P4	Ighg1	11000	9000000
Q99M71	Epdr1	11000	9000000
E9PWN2	Iars2	11000	8900000
E9QP49	Ehbp1l1	11000	8800000
Q8BKC5	Ipo5	11000	8750000
Q8R2H9	Phospho1	11000	8750000
P82198	Tgfbi	11000	8500000
Q8R086	Suox	11000	8500000
Q8JZS2	Mlf1	11000	8500000
Q8C0C7	Farsa	11000	8500000
E9Q4B9	Arpp19	11000	8500000
Q9D7X8	Ggct	11000	8500000
Q91YP0	L2hgdh	11000	8500000
Q9JLR1	Sec61a2	11000	8500000
Q8R050	Gspt1	11000	8350000
P22599	Serpina1b	900000	680000000
P40142	Tkt	11000	8300000
P17182	Eno1	14000000	10350000000
Q9WUA2	Farsb	11000	8100000
Q9DBG5	Plin3	11000	8100000
A0A0A0MQA3	Serpina1a	900000	660000000
O08788	Dctn1	11000	8050000
E9QA15	Cald1	11000	8000000
P56695	Wfs1	11000	8000000
Q3UMR5	Mcu	11000	8000000
Q9D7N9	Apmap	11000	8000000
Q9QYR9	Acot2	11000	8000000
E9Q9F5	2015-09-07	11000	8000000
P63321	Rala	11000	8000000
O88322	Nid2	11000	8000000
E9Q2T3	Tnxb	11000	8000000
P31938	Map2k1	11000	8000000
Q9Z0P5	Twf2	11000	7800000
F7B2D1	Sypl2	650000	460000000
Q5SV64	Myh10	4250000	3000000000
Q00898	Serpina1e	900000	635000000
F6RDH3	Neb	5000000	3450000000
Q8CCT4	Tceal5	11000	7500000
P54729	Nub1	11000	7500000
D3YYU8	Obsl1	11000	7500000
P20065	Tmsb4x	11000	7500000
Q9QZD9	Eif3i	11000	7500000
Q6NZJ6	Eif4g1	11000	7500000
Q924D0	Rtn4ip1	11000	7500000
Q8BIJ6	Iars2	11000	7500000
E9QK48	Eml2	11000	7500000
Q6P549	Inppl1	11000	7500000
Q8K1A5	Tmem41b	11000	7500000
Q9WTP6	Ak2	11000	7500000
Q8VDK1	Nit1	11000	7500000
Q9DBG3-2	Ap2b1	11000	7500000
Q921M7	Fam49b	11000	7450000
P24452	Capg	11000	7400000
E9Q4Z2	Acacb	11000	7400000
P52480	Pkm	13000000	8600000000
P52480-2	Pkm	13000000	8600000000
Q3URD3	Slmap	11000	7250000
D3YVS1	Smtn	11000	7050000
Q8QZY1	Eif3l	11000	7000000
Q05BC3-3	Eml1	11000	7000000
Q8BHG2-3	NOGENE	11000	7000000
O55029	Copb2	11000	7000000
P38060	Hmgcl	11000	7000000
Q9R0P9	Uchl1	11000	7000000
Q8BHE5	Bmp3	11000	7000000
P32020	Scp2	11000	7000000
P70266	Pfkfb1	11000	7000000
Q8BZY3	Ddx19b	11000	7000000
Q61334	Bcap29	11000	7000000
Q8CIB5	Fermt2	11000	7000000
Q9CQI9	Med30	11000	7000000
O35857	Timm44	11000	6750000
Q8VDQ8	Sirt2	11000	6750000
Q91WU5	As3mt	11000	6550000
P63085	Mapk1	11000	6500000
O35639	Anxa3	11000	6500000
P48024	Eif1	11000	6500000
P08226	Apoe	11000	6500000
O88587	Comt	11000	6500000
Q80SZ7	Gng5	11000	6500000
D3YUM8	Gm4950	11000	6500000
Q60866	Pter	11000	6500000
Q9CXJ4	Abcb8	11000	6500000
P61759	Vbp1	11000	6500000
Q8BU30	Iars	11000	6500000
D3Z636	Ppa2	11000	6500000
P59999	Arpc4	11000	6500000
Q9R0Q7	Ptges3	11000	6500000
G5E8Y6	Ehbp1l1	11000	6500000
P61961	Ufm1	11000	6500000
Q99LM9	Tada1	120000	70000000
E9Q1W3	Neb	6000000	3500000000
P32261	Serpinc1	11000	6300000
P51885	Lum	290000	165000000
Q9DCH4	Eif3f	11000	6250000
Q8VCT3	Rnpep	11000	6250000
Q9D7H3	RtcA	11000	6250000
Q8BLY2	Tarsl2	11000	6150000
Q61425	Hadh	1000000	555000000
Q8VDD5	Myh9	10000000	5500000000
O35643	Ap1b1	11000	6000000
P08121	Col3a1	11000	6000000
D3Z030	Lrrc16a	11000	6000000
O88746	Tom1	11000	6000000
Q8VCF0	Mavs	11000	6000000
Q3TDQ1	Stt3b	11000	6000000
Q8BP40	Acp6	11000	6000000
Q9JL59	Sectm1b	11000	6000000
O88696	Clpp	11000	6000000
G5E8P4	Cobl	11000	6000000
Q9D967	Mdp1	11000	6000000
Q8CGN5	Plin1	11000	6000000
Q9WVQ5	Apip	11000	6000000
E9Q405	Myo18a	11000	5950000
P09411	Pgk1	9550000	5000000000
P51125	Cast	11000	5750000
A2AUD5	Tpd52l2	11000	5600000
Q99LC5	Etfa	2850000	1435000000
Q91VK1	Bzw2	11000	5500000
Q9QXY6	Ehd3	11000	5500000
P60229	Eif3e	11000	5500000
D3Z6H8	Amd2	11000	5500000
A2BFF5	Dync1i2	11000	5500000
Q8QZR5	Gpt	11000	5500000
Q3MIA8	Gps1	11000	5500000
O35083	Agpat1	11000	5500000
Q91WK1	Spryd4	11000	5500000
Q8BZJ7	Dcun1d2	11000	5500000
Q8BGB7	Enoph1	11000	5500000
Q3U125	Fam213a	11000	5500000
D3Z4M7	Tsfm	11000	5500000
Q9JLR9	Higd1a	11000	5500000
P07309	Ttr	11000	5500000
Z4YKH8	Tnnt3	35500000	17500000000
Q9QZ47-14	Tnnt3	35500000	17500000000
S4R1W8	Gapdh	59000000	28050000000
P97807	Fh	1500000	685000000
Q9D1P4	Chordc1	11000	5000000
Q8BJW6	Eif2a	11000	5000000
A6H619	Phrf1	11000	5000000
Q9WVL0	Gstz1	11000	5000000
Q8R3Q6	Ccdc58	11000	5000000
P10518	Alad	11000	5000000
Q9WVK4	Ehd1	11000	5000000
A0A087WQS0	Tns1	11000	5000000
Q8CBG6	Pgls	11000	5000000
Q9R000	Itgb1bp2	11000	5000000
Q9WUR2	Eci2	11000	5000000
Q9WTZ1	Rnf7	11000	5000000
P62932	Fbxo40	11000	4950000
A0A0A0MQF6	Gapdh	79500000	35500000000
Q9JHK4	Rabggta	11000	4900000
Q9CQZ1	Hsbp1	11000	4900000
Q60865	Caprin1	11000	4900000
A2A6I5	Tnnt3	26000000	11500000000
Q9D6S7	Mrrf	11000	4850000
P97372	Psme2	11000	4850000
Q7TQH7	Lrp10	11000	4800000
Q9Z1K5	Arih1	11000	4800000
Q91VT4	Cbr4	11000	4800000
P20918	Plg	11000	4800000
Q66K08	Cilp	11000	4750000
Q9JMG1	Edf1	11000	4700000
Q7TSQ8	Pdpr	11000	4650000
Q9Z2I9	Sucla2	1750000	735000000
Q9DCD0	Pgd	11000	4600000
Q8JZN5	Acad9	11000	4600000
Q921H8	Acaa1a	11000	4600000
G3UW70	Lamtor5	11000	4600000
Q8K1M3	Prkar2a	175000	73000000
Q8BG13	Rbm3	11000	4550000
Q9ES74	Nek7	11000	4500000
Q62234	Myom1	4150000	1685000000
Q62234-2	Myom1	4150000	1685000000
P16125	Ldhb	5300000	2150000000
Q01237	Hmgcr	11000	4450000
Q8K010	Oplah	11000	4450000
E9QA16	Cald1	11000	4450000
Q922Q1	Marc2	11000	4400000
Q8BW75	Maob	11000	4400000
Q8CC36	Cdnf	11000	4400000
Q9ES97	Rtn3	11000	4300000
A0A087WR34	Gm20379	11000	4300000
Q149B8	Perm1	11000	4300000
Q9DAV9	Tmem38b	11000	4300000
F8WH01	Prmt1	11000	4250000
Q8CI94	Pygb	25000000	9600000000
Q8BWM0	Ptges2	11000	4200000
Q9JHR7	Ide	11000	4200000
P62071	Rras2	11000	4200000
Q60931	Vdac3	1250000	475000000
E9PZF0	Gm20390	3000000	1135000000
Q920M5-4	Coro6	11000	4150000
Q8CC88	Vwa8	11000	4150000
Q61206	Pafah1b2	11000	4150000
Q9JMC3	Dnaja4	11000	4150000
O35607	Bmpr2	11000	4100000
Q60590	Orm1	11000	4100000
G3UWG1	Gm10108	5000000	1850000000
P60670	Nploc4	11000	4050000
Q3TBW2	Mrpl10	11000	4050000
Q59IW5	Abi3bp	11000	4050000
Q91X78	Erlin1	11000	4050000
P85094	Isoc2a	11000	4000000
P61161	Actr2	11000	4000000
Q0GNC1	Inf2	11000	4000000
P07310	Ckm	140000000	50500000000
E9Q1G8	Sept7	11000	3950000
E9Q983	Svil	11000	3950000
D3YTT4	Acad8	11000	3950000
Q922E4	Pcyt2	11000	3950000
P13542	Myh8	105000000	37500000000
E9Q3X0	Mvp	11000	3900000
A0JNY3	Gphn	11000	3900000
P51859	Hdgf	11000	3900000
Q99K82-2	Smox	11000	3850000
P42232	Stat5b	11000	3850000
Q9D0R2	Tars	11000	3800000
Q8BIE6-2	Frmd4a	11000	3800000
Q99JX4	Eif3m	11000	3800000
Q9CQH7	Btf3l4	11000	3800000
Q9JI91	Actn2	14500000	4950000000
P50516	Atp6v1a	11000	3750000
Q8R3G9	Tspan8	11000	3750000
Q6PER3	Mapre3	11000	3700000
P14152	Mdh1	6250000	2100000000
Q91VA7	Idh3b	1600000	535000000
Q3TYT1	Coq7	11000	3650000
P61750	Arf4	11000	3600000
Q8BJU0	Sgta	11000	3600000
P62077	Timm8b	11000	3600000
Q9WUB3	Pygm	36500000	11900000000
Q6P6L5	Mybpc1	9000000	2900000000
E9Q6Q4	Rap1gds1	11000	3500000
Q8K3H0	Appl1	11000	3500000
P97855	G3bp1	11000	3450000
O35566	Cd151	11000	3450000
Q4U4S6	Xirp2	11000	3400000
A0A0A0MQ68	Gcdh	11000	3400000
Q60766	Irgm1	11000	3400000
Q8VE95	NOGENE	11000	3350000
P27612	Plaa	11000	3350000
Q9CYZ2	Tpd52l2	11000	3350000
P58389	Ppp2r4	11000	3300000
Q9D8X1	Cutc	11000	3300000
Q8BGT5	Gpt2	11000	3300000
P97443	Smyd1	2300000	675000000
Q99KI0	Aco2	7700000	2250000000
A2A4P3	Gm27029	11000	3200000
Q9QYB1	Clic4	11000	3200000
F8WHQ1	Tpd52	11000	3150000
D3Z3G6	Mapk3	11000	3150000
P47754	Capza2	2200000	630000000
P35235	Ptpn11	11000	3145000
Q91VW3	Sh3bgrl3	11000	3100000
Q9CPV4	Glod4	11000	3100000
D3Z3Q3	Smtn	11000	3100000
E9Q5L4	C530008M17Rik	11000	3100000
Q9Z2Y3-2	Homer1	11000	3100000
P17932	Rpl32-ps	11000	3050000
E9QMK9	9030617O03Rik	11000	3050000
O70591	Pfdn2	11000	3050000
Q5XKE0	Mybpc2	29500000	8100000000
Q923B6	Steap4	11000	3000000
Q8VEH6	Cbwd1	11000	3000000
Q8BVJ7	Pdlim7	3500000	950000000
Q60770	Stxbp3	11000	2950000
Q8BFZ3	Actbl2	60000000	16000000000
Q9JK37	Myoz1	11550000	3050000000
Q9DCC8	Tomm20	11000	2900000
Q6P8X1	Snx6	11000	2850000
P17426	Ap2a1	11000	2800000
P40936	Inmt	11000	2800000
O88990	Actn3	30000000	7600000000
Q8BVF2	Pdcl3	11000	2750000
Q9ERP3	Trim54	11000	2750000
Q9QZF2	Gpc1	11000	2750000
P52760	Hrsp12	11000	2750000
Q9CR51	Atp6v1g1	11000	2750000
Q3TJD7	Pdlim7	3500000	860000000
P97290	Serping1	11000	2700000
Q99LE6	Abcf2	11000	2700000
Q99K28-2	Arfgap2	11000	2700000
P54823	Ddx6	11000	2650000
Q62087	Pon3	11000	2650000
P30416	Fkbp4	11000	2650000
Q61239	Fnta	11000	2650000
P47757-4	Capzb	1850000	445000000
P47757	Capzb	1850000	445000000
Q8R0W1	Cipc	11000	2600000
Q60575	Kif1b	11000	2600000
E9Q892	Lrch3	11000	2600000
A0A075B6A0	Ighm	11000	2550000
Q61699	Hsph1	11000	2500000
A0A087WP83	Hdlbp	11000	2500000
Q6IRU2	Tpm4	53000000	12000000000
Q62351	Tfrc	11000	2450000
Q922H2	Pdk3	11000	2450000
Q01405	Sec23a	11000	2400000
Q8R2Y8	Ptrh2	11000	2400000
Q61137	Astn1	11000	2400000
E9QA74	Myo18a	11000	2400000
F6TJX7	Obscn	1400000	305000000
Q62000	Ogn	550000	119500000
P13412	Tnni2	44350000	9350000000
A2A6K0	Tnni2	44350000	9350000000
P42208	Sept2	11000	2300000
Q9JMH6	Txnrd1	11000	2300000
Q9Z1Q5	Clic1	11000	2250000
P35282	Rab21	11000	2250000
Q9CXI0	Coq5	11000	2200000
P08074	Cbr2	11000	2200000
Q9CX34	Sugt1	11000	2200000
P97927	Lama4	11000	2100000
F7C846	Mtx1	11000	2100000
Q8BHN3-2	Ganab	11000	2100000
Q9WUM4	Coro1c	11000	2100000
E9PV58	Tnpo2	11000	2100000
Q921I1	Tf	2100000	400000000
Q9WV35	Apobec2	4750000	900000000
P22907	Hmbs	11000	2050000
P70362	Ufd1l	11000	2050000
A6ZI44	Aldoa	180000000	33000000000
O88346	Tnnt1	38500000	7000000000
E9PYJ9	Ldb3	29000000	5150000000
Q9JKS4-2	Ldb3	29000000	5150000000
Q99KC8	Vwa5a	11000	1950000
Q9Z0Y1	Dctn3	11000	1950000
Q9D154	Serpinb1a	11000	1950000
D3YUT2	Alpk3	11000	1950000
Q9DBG1	Cyp27a1	11000	1950000
Q99M87	Dnaja3	11000	1900000
Q60605	Myl6	75000000	12950000000
Q9JKS4-6	Ldb3	30500000	5150000000
Q7M6Y3	Picalm	11000	1850000
Q8VHW3	Cacng6	11000	1800000
P49138	Mapkapk2	11000	1800000
Q61249	Igbp1	11000	1800000
E9PVN6	Gm20498	11000	1800000
Q925I1	Atad3	11000	1800000
P20801	Tnnc2	73500000	11850000000
Q14BI5	Myom2	26850000	4300000000
Q8R2Y2	Mcam	11000	1750000
Q91W90	Txndc5	11000	1750000
F6XVJ2	Tmem222	11000	1750000
Q99JI1	Mustn1	11000	1750000
Q99LM3	Smtnl1	11000	1750000
P28271	Aco1	11000	1700000
Q9JIF7	Copb1	11000	1700000
D3Z3F8	Spg20	11000	1700000
Q80Y14	Glrx5	11000	1700000
A0A087WR45	Prob1	11000	1700000
Q8BRM2	Gorab	11000	1700000
O08807	Prdx4	2400000	365000000
Q60598	Cttn	11000	1650000
P35293	Rab18	11000	1650000
Q9Z0F7	Sncg	11000	1650000
P34914	Ephx2	11000	1600000
F8WI85	Lrrc36	11000	1600000
E9PYF4	Lmo7	11000	1600000
Q9JLV5	Cul3	11000	1550000
A8Y5P4	Map7d1	11000	1550000
Q99JR5	Tinagl1	11000	1550000
O70250	Pgam2	71000000	9850000000
A2AG30	Dnajb5	11000	1500000
Q8BVE3	Atp6v1h	11000	1500000
Q99J77	Nans	11000	1500000
P55302	Lrpap1	11000	1500000
P03911	Mtnd4	1150000	153500000
P30275	Ckmt1	6000000	800000000
P46935	Nedd4	11000	1450000
Q62084	Ppp1r14b	11000	1450000
P70406	Ucp2	11000	1450000
P50608	Fmod	1100000	142500000
A6ZI46	Aldoart1	140000000	18000000000
Q8C1B7	Sept11	11000	1400000
P60840	Ensa	11000	1400000
E9QAQ5	Gsk3b	11000	1400000
Q9D6R2	Idh3a	10050000	1270000000
P16546	Sptan1	23000000	2853700000
E9Q447	Sptan1	23000000	2853700000
E9Q7Q3	Tpm3	105000000	13000000000
Q8K3R3	Plcd4	11000	1350000
Q8R5H1	Usp15	11000	1350000
P61202-2	Cops2	1150000	138500000
Q76MZ3	Ppp2r1a	850000	101500000
E9Q035	Gm20425	3350000	400000000
Q91YH5	Atl3	11000	1300000
Q61789	Lama3	11000	1300000
O88466	Znf106	11000	1300000
O55222	Ilk	11000	1300000
Q6PGB6-4	Naa50	11000	1300000
Q9CR98	Fam136a	11000	1300000
P21107-2	Tpm3	200000000	23500000000
Q9CQ92	Fis1	650000	75500000
Q9CR61	Ndufb7	950000	110000000
O70209	Pdlim3	3900000	450000000
Q9JJ28	Flii	11000	1250000
Q80X50-5	Ubap2l	11000	1250000
P15532	Nme1	3000000	335000000
P08249	Mdh2	33500000	3700000000
Q60936	Adck3	1000000	110000000
P51174	Acadl	5500000	605000000
G3X914	Cul5	1200000	128000000
Q8R001	Mapre2	11000	1150000
P09103	P4hb	1500000	150000000
E9Q264	Myh15	70000000	7000000000
P09542	Myl3	180000000	18000000000
D3Z6I8	Tpm3	235000000	23500000000
P21107	Tpm3	245000000	23500000000
P97457	Mylpf	455000000	43500000000
Q9R0Y5-2	Ak1	85000000	8100000000
P01942	Hba	50000000	4750000000
Q9D8N0	Eef1g	8500000	780000000
Q3B7Z2	Osbp	11000	1000000
P13541	Myh3	670000000	58500000000
Q8CHR9	Pih1d2	11000	950000
Q9D7N3	Mrps9	11000	950000
A2AUC9	Klhl41	7000000	575000000
Q61102	Abcb7	11000	900000
Q9JK48-2	Sh3glb1	11000	900000
F8WIT2	Anxa6	6000000	490000000
P14824	Anxa6	6000000	490000000
A2AFQ2	Hsd17b10	1050000	83500000
Q6ZQ73	Cand2	750000	59500000
Q8BSY0	Asph	1850000	145500000
M0QW57	Jsrp1	1050000	78500000
B1AR69	Myh13	595000000	43500000000
Q5SX40	Myh1	820000000	59500000000
G3UW82	Myh2	745000000	53500000000
Q3V132	Slc25a31	37500000	2650000000
P62737	Acta2	600000000	42000000000
Q8BH64	Ehd2	1300000	90000000
Q3UW83	Rps10	550000	38000000
F7CBP1	Eif4g2	11000	750000
H7BX60	Pot1b	11000	750000
Q8VE88	Fam114a2	11000	750000
Q8BH80	Vapb	2300000	155000000
E9Q8N1	Ttn	13500000	900000000
P17427	Ap2a2	11000	700000
Q9WVE8	Pacsin2	11000	700000
Q99P72-1	Rtn4	6000000	380000000
Q5SX39	Myh4	1005000000	63500000000
E9Q8K5	Ttn	36500000	2300000000
Q3UKW2	Calm1	28900000	1795000000
Q99P72	Rtn4	6000000	370000000
P05977	Myl1	755000000	46000000000
E9Q450	Tpm1	230000000	14000000000
P58771	Tpm1	230000000	14000000000
Q91Z83	Myh7	770000000	46500000000
O55126	Gbas	6300000	375000000
Q7TMG8	Gbas	6300000	375000000
Q61316	Hspa4	600000	35500000
Q8BU14	Sec62	11000	650000
Q9WTX6	Cul1	11000	650000
Q9WTI7	Myo1c	11000	650000
D3Z576	Flnc	6000000	350000000
P35700	Prdx1	13900000	810000000
P60710	Actb	980000000	56000000000
Q9QYG0	Ndrg2	12500000	705000000
Q9CZ04-2	Cops7a	415000	22550000
P70670	Naca	3850000	205000000
Q02053	Uba1	1950000	103500000
Q61074	Ppm1g	55000000	2850000000
A2ASS6-3	Ttn	30000000	1550000000
E9Q455	Tpm1	485000000	25000000000
E9Q456	Tpm1	485000000	25000000000
P52825	Cpt2	750000	38500000
Q8BZ52	Fsd2	11000	550000
Q9DCL9	Paics	550000	27500000
P58252	Eef2	9500000	475000000
P58774	Tpm2	460000000	22500000000
A2AIM4	Tpm2	460000000	22500000000
F6RQN3	Atp2a1	375000000	18300000000
Q3UZG4	Aimp1	8400000	404000000
O70622	Rtn2	31900000	1500000000
O70622-2	Rtn2	31900000	1500000000
E9QKR0	Gnb2	6000000	275000000
Q9CWQ0	Dph5	11000	500000
Q7TNG8	Ldhd	11000	485000
O35226-2	Psmd4	850000	36500000
Q6P1B9	Bin1	13550000	580000000
O08539	Bin1	13550000	580000000
Q9CWF2	Tubb2b	13000000	550000000
E9PZQ0	Ryr1	14000000	580000000
Q9MD82	mt-Nd5	2600000	106500000
P49813	Tmod1	3850000	155000000
P35486	Pdha1	17500000	695000000
A0A0A0MQA5	Tuba4a	10500000	415000000
P68368	Tuba4a	10500000	415000000
P06728	Apoa4	1100000	43000000
P68033	Actc1	1750000000	66000000000
P68134	Acta1	1750000000	66000000000
Q02566	Myh6	650000000	24500000000
D3YVN7	Gm9755	7000000	260000000
Q8BLF1	Nceh1	950000	35000000
Q61598	Gdi2	2550000	93000000
Q8BTM8	Flna	8500000	305000000
Q924X2	Cpt1b	6500000	230000000
O55234	Psmb5	900000	31400000
O70318	Epb41l2	11000	380000
Q8VCM8	Ncln	1000000	33500000
Q60597	Ogdh	15500000	515000000
Q60597-3	Ogdh	15500000	505000000
Q8VCR8	Mylk2	4900000	159500000
Q9D0I9	Rars	800000	26000000
E9Q9K5	Trdn	7900000	250000000
G3UWR0	Calu	1350000	42000000
Q8BKZ9	Pdhx	3750000	115500000
O35658	C1qbp	3500000	107500000
Q9CQJ8	Ndufb9	8000000	245000000
A2AI89	Phka1	5000000	149000000
Q91ZJ5	Ugp2	22500000	670000000
A2AAJ9	Obscn	17500000	520000000
H7BX05	Obscn	17500000	520000000
Q8K1Z0	Coq9	4650000	137500000
O70251	Eef1b	5500000	162000000
O08749	Dld	16500000	470000000
D3Z367	Gm2046	11000	310000
Q9CR26	Vta1	11000	305000
Q8BMF4	Dlat	22000000	605000000
Q9ERK4	Cse1l	900000	23500000
Q8VE47	Uba5	11000	285000
Q6PB66	Lrpprc	1150000	29500000
A2AL85	Asph	10500000	260000000
Q9WUM5	Suclg1	20700000	505000000
Q8R1I1	Uqcr10	16000000	390000000
P50544	Acadvl	18000000	435000000
Q61171	Prdx2	19500000	470000000
Q91VB8	Hba-a1	375000000	9000000000
S4R238	Chchd3	3350000	80000000
E9Q800	Immt	9000000	210000000
Q8BMP6	Acbd3	11000	250000
Q8BMS1	Hadha	42500000	955000000
F8VQJ3	Lamc1	4500000	99500000
O09165	Casq1	385000000	8350000000
Q91V41	Rab14	10000000	215000000
F7ANA1	Phrf1	235000	5000000
Q91VR2	Atp5c1	28500000	600000000
A2AKU9	Atp5c1	28500000	600000000
Q60864	Stip1	3750000	78500000
E9Q070	Gm8730	2900000	60000000
O35887	Calu	1350000	27500000
P18242	Ctsd	3300000	67000000
P17742	Ppia	21950000	440000000
P02463	Col4a1	2450000	48000000
E9Q9E1	Eif4g1	950000	18500000
Q922B2	Dars	1900000	36000000
D3Z1U9	Ndufv1	19500000	365000000
A8DUK4	Hbbt1	563000000	10150000000
P61089	Ube2n	10000000	180000000
Q8VCE0	Atp1a3	9500000	165000000
Q02357-6	Ank1	3100000	52500000
Q5EBG6	Hspb6	27000000	455000000
Q9DCT2	Ndufs3	17850000	300000000
Q9JHU4	Dync1h1	2700000	45000000
Q60930	Vdac2	20500000	335000000
Q63810	Ppp3r1	1550000	25000000
Q60675	Lama2	4200000	67500000
D3Z6F5	Atp5a1	165000000	2650000000
Q3THE2	Myl12b	1600000	25500000
Q9D2V7	Coro7	11000	175000
O55143	Atp2a2	1385000000	22000000000
Q99LY9	Ndufs5	12000000	190000000
Q9CQA3	Sdhb	23500000	360000000
Q9CPU2	Ndufb2	6000000	90000000
F6QYE1	Casq2	10000000	150000000
P16627	Hspa1l	60000000	900000000
P20108	Prdx3	18000000	269000000
Q00623	Apoa1	15500000	230000000
Q99JY0	Hadhb	32500000	480000000
P53994	Rab2a	1350000	19650000
P47857-3	Pfkm	220000000	3200000000
P38647	Hspa9	12500000	180000000
Q8CGY6	Unc45b	3300000	47500000
P10639	Txn	17500000	250000000
P14211	Calr	8000000	114000000
D3YW87	Flnc	38500000	545000000
Q8VHX6	Flnc	38500000	545000000
Q9DC69	Ndufa9	29000000	410000000
Q9CZ30	Ola1	3150000	44500000
Q3TYH2	Rab15	5000000	70000000
Q9D6F9	Tubb4a	64500000	895000000
P10493	Nid1	8100000	111500000
Q9WVJ2	Psmd13	1600000	22000000
Q99JI4	Psmd6	1350000	18000000
P68372	Tubb4b	69500000	910000000
Q9R1P0	Psma4	2500000	32000000
Q9D735	NOGENE	11000	140000
Q9D3D9	Atp5d	77500000	985000000
Q8BGH2	Samm50	2800000	35500000
F2Z456	Cyb5r3	2100000	26300000
O09161	Casq2	10000000	125000000
P07356	Anxa2	12400000	155000000
Q9CQC7	Ndufb4	14400000	180000000
E0CXB1	Psma6	2100000	26000000
Q9DCS9	Ndufb10	18600000	230000000
Q8K2B3	Sdha	52500000	640000000
Q9WV55	Vapa	6000000	73000000
P63242	Eif5a	22650000	275000000
Q8VEE1	Lmcd1	3300000	40000000
Q8K3J1	Ndufs8	16500000	199500000
P97450	Atp5j	55000000	665000000
F8WJK8	St13	2650000	32000000
B1B0C7	Hspg2	7000000	84000000
Q9CQ69	Uqcrq	22500000	270000000
H3BLC7	Ampd1	46000000	550000000
P62631	Eef1a2	310000000	3700000000
E9QPX3	Ndufs4	13500000	160000000
Q9JLV1	Bag3	6000000	71000000
P62869	Tceb2	2750000	32500000
Q921G7	Etfdh	8000000	94500000
Q8C2Q8	Atp5c1	78500000	920000000
P99024	Tubb5	73000000	855000000
Q7TMM9	Tubb2a	73000000	855000000
A0A087WRB4	Tuba4a	65500000	765000000
Q9D2G2	Dlst	36000000	420000000
Q6ZWZ6	Rps12	6500000	75500000
P63323	Rps12	6500000	75500000
Q9DC70	Ndufs7	12500000	145000000
Q9D8T7	Slirp	700000	8000000
Q8BGS7	Cept1	11000	125000
Q9JJZ2	Tuba8	62000000	685000000
P09541	Myl4	500000000	5500000000
P68040	Gnb2l1	12000000	130000000
P14231	Atp1b2	4500000	48500000
Q9D1G1	Rab1b	14500000	155000000
Q3TXS7	Psmd1	5500000	58500000
Q9D050	Mtch2	3150000	33500000
Q99MR8	Mccc1	2450000	26000000
P56399	Usp5	2650000	28000000
P00405	Mtco2	180460000	1895000000
Q9DBG7	Srpr	2100000	22000000
P63038	Hspd1	37000000	385000000
A0A087WS16	Col6a3	55000000	570000000
E9PWQ3	Col6a3	55000000	570000000
P62259	Ywhae	72500000	750000000
Q9DB26	Phyhd1	11000	110000
P53395	Dbt	700000	7000000
P63101	Ywhaz	52500000	525000000
P61982	Ywhag	79500000	790000000
Q9CPP6	Ndufa5	15750000	155000000
Q9CR62	Slc25a11	23500000	230000000
Q8BH59	Slc25a12	57250000	550000000
Q8R429	Atp2a1	2675000000	25500000000
Q64433	Hspe1	19000000	178000000
Q9CQQ7	Atp5f1	85000000	795000000
Q6P8J7	Ckmt2	405000000	3750000000
Q60932	Vdac1	195000000	1785000000
Q99LC3	Ndufa10	34000000	310000000
Q9R1P1	Psmb3	2200000	20000000
Q9CWU9	Nup37	4950000	45000000
P11087	Col1a1	402500000	3650000000
P51881	Slc25a5	587500000	5250000000
P20029	Hspa5	108000000	965000000
P05213	Tuba1b	81500000	725000000
P68369	Tuba1a	81500000	725000000
Q504P4	Hspa8	125000000	1100000000
P28653	Bgn	16500000	145000000
P19246	Nefh	75000000	650000000
Q8CAQ8-5	Immt	32500000	280000000
Q8CAQ8	Immt	32500000	280000000
P07901	Hsp90aa1	80000000	680000000
Q9D0M3	Cyc1	85000000	720000000
Q9DCX2	Atp5h	105000000	885000000
A2AQR0	Gpd2	33000000	275000000
Q64521	Gpd2	33000000	275000000
Q9CQB4	Uqcrb	51000000	425000000
Q9D6J6	Ndufv2	24150000	200000000
Q9CQ62	Decr1	27450000	225000000
P11499	Hsp90ab1	89000000	725000000
Q7TMF3	Ndufa12	25500000	205000000
Q06185	Atp5i	17150000	137500000
F8WGL3	Cfl1	27500000	220000000
P18760	Cfl1	27500000	220000000
P48962	Slc25a4	787500000	6300000000
P27773	Pdia3	8200000	65500000
Q923T9	Camk2g	15000000	119500000
Q923T9-2	Camk2g	15000000	119500000
P56382	Atp5e	44000000	350000000
Q61584	Fxr1	6100000	48500000
Q04857	Col6a1	31500000	250000000
P80317	Cct6a	7000000	54000000
Q8CI43	Myl6b	7500000	57500000
Q8K0E8	Fgb	3150000	24000000
Q9CQZ5	Ndufa6	22000000	165500000
Q9ERS2	Ndufa13	37500000	280000000
Q8BZA9	Tigar	7500000	55500000
Q3UI33	Metap2	1150000	8500000
P51410	Rpl9	6500000	48000000
Q9Z1P6	Ndufa7	26000000	190000000
Q91WD5	Ndufs2	33000000	240000000
Q9CQV8	Ywhab	67000000	485000000
P56480	Atp5b	785000000	5650000000
Q01149	Col1a2	316000000	2250000000
Q6PHN9	Rab35	5000000	35500000
P56135	Atp5j2	65000000	460000000
Q8CGC7	Eprs	11000000	77500000
J3QMG3	Vdac3	86250000	600000000
O70578	Cacng1	9000000	62000000
O09111	Ndufb11	17500000	120000000
P68510	Ywhah	84000000	570000000
Q03265	Atp5a1	605000000	4100000000
P70302	Stim1	3200000	21500000
D3Z041	Acsl1	41000000	275000000
P41216	Acsl1	41000000	275000000
Q91VD9	Ndufs1	57500000	385000000
P10126	Eef1a1	255000000	1700000000
P80316	Cct5	3400000	22400000
P62821	Rab1A	18500000	121500000
H3BKG0	Cav1	17000000	111500000
Q9D4G5	Pop1	5000000	32000000
P49817	Cav1	6500000	41500000
O70551	Srpk1	11000	70000
P63330	Ppp2ca	5000000	31500000
P56392	Cox7a1	120500000	755000000
O08547	Sec22b	3500000	21500000
Q9D6J5	Ndufb8	13500000	81500000
P08551	Nefl	55000000	330000000
Q9WU78-3	Pdcd6ip	750000	4450000
P99028	Uqcrh	75500000	445000000
Q9QXS1	Plec	91000000	535000000
P07724	Alb	1544000000	9000000000
P03930	Mtatp8	140000000	815000000
P14685	Psmd3	2200000	12700000
Q9ESD7-2	Dysf	2050000	11750000
Q9CZW5	Tomm70a	1050000	6000000
P57776-3	Eef1d	26500000	151000000
Q80T06	Eef1d	26500000	151000000
P17879	Hspa1b	180000000	1020000000
Q9CZ13	Uqcrc1	193500000	1095000000
Q52L67	Tecr	11500000	63500000
Q8VEM8	Slc25a3	160000000	875000000
G5E902	Slc25a3	160000000	875000000
O09061	Psmb1	3900000	21000000
Q8VDN2	Atp1a1	52150000	280000000
Q62425	Ndufa4	115000000	615000000
P10107	Anxa1	2450000	13100000
D3YV43	Rps3	22000000	117500000
Q9CR68	Uqcrfs1	148000000	790000000
P61027	Rab10	26500000	141000000
Q63ZW6	Col4a5	2450000	13000000
A2AH85	Eftud2	28500000	150000000
F6VW30	Ywhaq	91000000	475000000
Q9DB77	Uqcrc2	205000000	1060000000
P08113	Hsp90b1	14550000	74500000
P12787	Cox5a	195000000	985000000
P80315	Cct4	4950000	25000000
Q9CY58-2	Serbp1	5000000	25000000
P62334	Psmc6	6250000	31000000
Q9EPL8	Ipo7	1750000	8650000
J3QNN8	Gm10263	15500000	76500000
Q9Z0N1	Eif2s3x	5500000	27000000
G5E814	Ndufa11	17500000	85000000
Q9DB15	Mrpl12	4450000	21500000
Q9D881	Cox5b	135000000	650000000
Q02788	Col6a2	43500000	205000000
E9Q616	Ahnak	52000000	245000000
Q6ZWQ9	Myl12a	1600000	7500000
Q9D9P1	Chchd3	32350000	150000000
P26039	Tln1	5500000	25500000
O35593	Psmd14	5500000	25400000
Q62095	Ddx3y	3150000	14500000
Q9WTX5	Skp1	3000000	13500000
G3UWY3	Cobl	1350000	6000000
Q9JKB3-2	Ybx3	13500000	60000000
P51150	Rab7a	6500000	28500000
Q9CQ75	Ndufa2	40000000	175000000
Q8BK30	Ndufv3	28000000	122000000
V9GWY0	Gm15013	8500000	37000000
Q9QYJ0	Dnaja2	10800000	47000000
P14602	Hspb1	76000000	330000000
Q70IV5-2	Synm	15000000	65000000
Q9R059	Fhl3	22500000	97500000
O35143	Atpif1	650000	2750000
Q9DB20	Atp5o	191000000	805000000
G3UXL2	Prps1l3	4850000	20000000
Q5SVJ0	Camk2b	17500000	72000000
O08529	Capn2	4500000	18500000
P99026	Psmb4	9500000	39000000
P58281-2	Opa1	1600000	6550000
F8WJE0	Samhd1	370000	1500000
F8WIS9	Camk2a	21000000	85000000
O08553	Dpysl2	2350000	9500000
Q5SXR6	Cltc	14855000	60000000
Q64727	Vcl	24000000	95000000
Q3V1D3	Ampd1	316000000	1250000000
Q70IV5	Synm	25000000	98500000
Q9QZJ6	Mfap5	7000000	27500000
Q61768	Kif5b	1900000	7350000
P80318	Cct3	14500000	56000000
Q9CY58	Serbp1	17000000	65500000
P19783	Cox4i1	189500000	730000000
Q9CQ54	Ndufc2	27000000	102000000
P63017	Hspa8	450000000	1700000000
A2AEX7	Fhl1	150000000	550000000
Q99JB8	Pacsin3	9850000	36000000
P17665	Cox7c	64500000	235000000
P19536	Cox5b	235000000	850000000
A2A7S7	Yars	5000000	18000000
Q6PIE5	Atp1a2	82150000	295000000
Q9Z2I0	Letm1	2500000	8950000
Q8CCM0	Camk2d	19000000	68000000
P67778	Phb	36150000	129000000
Q6PDI5	Ecm29	2500000	8850000
P47955	Rplp1	49500000	175000000
Q9CXW2	Mrps22	11000	38500
Q8JZQ9	Eif3b	2150000	7500000
P62075	Timm13	7000000	24400000
Q9Z2U1	Psma5	30550000	105500000
P62301	Rps13	21000000	72500000
P62137	Ppp1ca	16000000	55000000
P52503	Ndufs6	88000000	300000000
G3X8R0	Reep5	6500000	22000000
P62141	Ppp1cb	30700000	103500000
Q9JKB3	Ybx3	25000000	84000000
D3YWJ3	Rps2	7500000	25000000
Q6ZWX6	Eif2s1	9900000	33000000
Q1XH17	Trim72	125000000	415000000
P26516	Psmd7	9200000	30500000
O35206	Col15a1	5000000	16400000
Q9WTR5	Cdh13	20500000	65500000
P23116	Eif3a	1300000	4150000
Q3TML0	Pdia6	8200000	26000000
P62717	Rpl18a	13150000	41500000
P24369	Ppib	4150000	13000000
Q9CRD2	Emc2	1050000	3250000
P80313	Cct7	11000000	34000000
P31254	Uba1y	1950000	6000000
Q7TPW1	Nexn	6750000	20500000
P19324	Serpinh1	29500000	89500000
P26443	Glud1	19000000	57500000
P56379	Mp68	21650000	65000000
Q8R010	Aimp2	7000000	21000000
Q99LB2	Dhrs4	3030000	9000000
P63325	Rps10	23050000	67500000
Q01853	Vcp	122000000	355000000
D3YY68	Eef1d	9000000	26000000
Q91VK2	Eef1d	9000000	26000000
D3YZT9	Eef1d	9000000	26000000
Q9CQH3	Ndufb5	39500000	114000000
Q78PY7	Snd1	2450000	7050000
Q9CPQ1	Cox6c	148450000	425000000
F8WHB5	Camk2a	41500000	117500000
P80314	Cct2	9600000	26500000
D3YX79	Gm8394	30550000	82000000
P11983	Tcp1	8000000	21250000
P49722	Psma2	10000000	26500000
G3X9D8	Klhl31	12500000	33000000
Q9DCJ5	Ndufa8	77500000	202500000
Q78IK4	Apool	5500000	14200000
P56391	Cox6b1	295000000	755000000
Q8VDM4	Psmd2	20300000	50500000
P51637	Cav3	6500000	16000000
Q9CPQ8	Atp5l	39500000	96800000
P63087-2	Ppp1cc	22500000	55000000
P84099	Rpl19	36000000	88000000
Q9R1P4	Psma1	19100000	46500000
Q5XJY5	Arcn1	1850000	4400000
O35129	Phb2	49000000	115000000
A0A087WNT1	Tceb1	23500000	54000000
O54724	Ptrf	125000000	280000000
P46660	Ina	215000000	470000000
P62983	Rps27a	85000000	185000000
Q9CQN1	Trap1	113000000	245000000
Q9QUM9	Psma6	19100000	41000000
P60867	Rps20	35000000	75000000
E9QQ93	Xirp1	6500000	13900000
P62245	Rps15a	30400000	64000000
Q9R1P3	Psmb2	5500000	11450000
Q9Z2U0	Psma7	18500000	38500000
Q9Z2X1	Hnrnpf	30550000	62450000
P67984	Rpl22	47500000	96000000
Q7M729	Scn4b	6000000	12000000
P23927	Cryab	290000000	580000000
E9PWZ3	Rpl3l	45000000	89500000
P28654	Dcn	92000000	180000000
P62960	Ybx1	31500000	61500000
P42669	Pura	3100000	6000000
P18572	Bsg	63550000	121500000
Q62009	Postn	2650000	5000000
P56959	Fus	4850000	9000000
E9PV24	Fga	12000000	22000000
Q9JJI8	Rpl38	17000000	31000000
A0A0A6YVU8	mCG_119397	9700000	17500000
Q9D1F9	Slc37a4	19500000	34700000
P62196	Psmc5	20000000	35500000
P99027	Rplp2	124000000	220000000
P14869	Rplp0	67900000	120000000
P50462	Csrp3	10500000	18500000
Q6ZWQ0	Syne2	102500000	175000000
Q63918	Sdpr	23500000	40000000
E9PYL9	Gm10036	94000000	160000000
Q60692	Psmb6	28500000	48500000
P62858	Rps28	29500000	50000000
Q9Z239	Fxyd1	35500000	60000000
K3W4R4	Col14a1	6000000	10000000
Q9R0Q3	Tmed2	8500000	14000000
Q3UER8	Fgg	14500000	23500000
G3UZ34	Eftud2	158500000	255000000
A2AEX8	Fhl1	575000000	895000000
A2AEX6	Fhl1	575000000	895000000
P62264	Rps14	58000000	89500000
P63276	Rps17	21550000	33000000
P48771	Cox7a2	69300000	104500000
P62911	Rpl32	36500000	55000000
P25444	Rps2	54000000	80000000
Q6ZWV3	Rpl10	23000000	34000000
P21981	Tgm2	17000000	25000000
P62754	Rps6	65000000	95000000
P46638	Rab11b	8000000	11500000
P61514	Rpl37a	22000000	31500000
Q61234	Snta1	14500000	20500000
Q6ZWN5	Rps9	43750000	61500000
P31001	Des	1150000000	1600000000
P60843	Eif4a1	86500000	120000000
P10630-2	Eif4a2	86500000	120000000
P97315	Csrp1	6000000	8000000
Q9D023	Mpc2	11500000	15000000
P83882	Rpl36a	50000000	64500000
P62900	Rpl31	75000000	96500000
Q9DB05	Napa	6500000	8350000
Q6R0H7	Gnas	14500000	18500000
O70435	Psma3	24500000	31000000
P27546	Map4	36000000	45500000
Q8BG32	Psmd11	14500000	18000000
Q3UMU9-3	Hdgfrp2	15000000	18500000
Q91V55	Rps5	43000000	52500000
P14131	Rps16	53900000	65000000
O88492	Plin4	208000000	250000000
O88492-2	Plin4	208000000	250000000
A2AQ53	Fbn1	81000000	96500000
A2AVJ7	Rrbp1	10450000	12300000
P14206	Rpsa	128000000	150000000
Q61335	Bcap31	15000000	17500000
F6YVP7	Gm10260	54500000	63500000
P29341	Pabpc1	10000000	11500000
Q9D8W5	Psmd12	13500000	15500000
P97351	Rps3a	71500000	82000000
P14094	Atp1b1	31500000	36000000
Q62167	Ddx3x	21150000	24000000
Q9D1D4	Tmed10	15500000	17500000
Q9D051	Pdhb	661500000	735000000
Q9CZX8	Rps19	92000000	101500000
P62242	Rps8	96500000	105500000
Q9JK53	Prelp	65500000	71500000
P62889	Rpl30	81000000	88000000
P08553	Nefm	210000000	225000000
P63168	Dynll1	36450000	39000000
P41105	Rpl28	44500000	47500000
Q6ZWU9	Rps27	44500000	47500000
P35980	Rpl18	53000000	56500000
P62192	Psmc1	24500000	26000000
J3QMG5	Gm5786	46500000	49000000
Q9D1R9	Rpl34	39000000	41000000
Q8BL66	Eea1	11000	11500
P86048	Rpl10l	23000000	23500000
P20152	Vim	1195000000	1200000000
Q8C7X2	Emc1	1200000	1200000
P62843	Rps15	15000000	15000000
A2AGN7	Psmc3	28500000	28500000
Q6ZWZ7	Rpl17	69000000	68500000
Q3U1J4	Ddb1	16825000	16500000
E9PW43	Gm10320	14000000	13500000
Q6PHQ9	Pabpc4	36500000	35000000
B1ARA5	Rpl26	57000000	54500000
P54775	Psmc4	20000000	19000000
Q6ZWY3	Rps27l	50000000	47500000
P62852	Rps25	99000000	94000000
Q99MQ4	Aspn	58000000	54500000
A2AKD7	Snta1	53500000	50000000
P26043	Rdx	80500000	75000000
A0A087WS04	Ktn1	6500000	6000000
Q3TMP8	Tmem38a	285000000	255000000
Q9CQR2	Rps21	23500000	21000000
Q8BVQ9	Psmc2	17500000	15600000
E9PUM4	Tln2	20500000	18000000
Q6GQT9	Nomo1	2300000	2000000
P62082	Rps7	74500000	64500000
P62702	Rps4x	73500000	63500000
P26041	Msn	87500000	72500000
P62751	Rpl23a	149500000	120000000
O55142	Rpl35a	37000000	29500000
P35564	Canx	20500000	16000000
Q91YQ5	Rpn1	50000000	37500000
G5E8J6	Hrc	275000000	205000000
Q5XJF6	Rpl10a	85000000	63000000
Q8VDJ3	Hdlbp	7500000	5500000
P09055	Itgb1	16500000	12000000
P09055-2	Itgb1	16500000	12000000
D3Z1N9	Gm10709	130000000	94500000
Q8BQ46	Taf15	12500000	9000000
P47963	Rpl13	111000000	79000000
Q8BP92	Rcn2	6000000	4250000
P82350	Sgca	35500000	25000000
P14115	Rpl27a	89500000	63000000
E9Q5A0	Rpl13a	45000000	31500000
Q9D0M5	Dynll2	60950000	42500000
P11531	Dmd	96000000	65500000
O35343	Kpna4	25500000	17100000
P62281	Rps11	35500000	23450000
P35979	Rpl12	111500000	71500000
P62267	Rps23	71500000	45500000
D3Z722	Rps19	42000000	26500000
P03995	Gfap	50000000	31500000
Q61553	Fscn1	7000000	4300000
Q9CYN2	Spcs2	2550000	1550000
P46978	Stt3a	5500000	3300000
O35295	Purb	6400000	3750000
Q8BP67	Rpl24	77000000	44000000
Q8R1B4	Eif3c	5500000	3100000
O35344	Kpna3	28500000	16000000
E9QAZ2	Gm10020	94000000	52000000
Q9CQF9	Pcyox1	5500000	2950000
P60335	Pcbp1	131500000	70500000
F6XI62	Rpl7	7500000	4000000
P62918	Rpl8	85000000	45000000
A2A5Y6	Mapt	55000000	28500000
P82348	Sgcg	30000000	15500000
E9PW66	Nap1l1	5350000	2700000
Q8VBT1	Txlnb	52500000	25000000
Q9D8E6	Rpl4	118000000	56000000
Q3TCH7	Cul4a	3300000	1550000
P14148	Rpl7	62500000	27500000
Q8BMK4	Ckap4	18500000	8000000
P82347	Sgcd	51000000	22000000
P26040	Ezr	65000000	28000000
F6ZDS4	Tpr	165000000	70000000
P47911	Rpl6	169500000	71500000
O54734	Ddost	55000000	23000000
P61979-2	Hnrnpk	200000000	83500000
A2AMM0	Murc	160000000	65500000
Q9DBG6	Rpn2	60000000	24500000
Q99LF4	Rtcb	42000000	17000000
Q61990	Pcbp2	74000000	29500000
Q9Z1R9	Prss1	440000000	175000000
P47962	Rpl5	117000000	46500000
P82349	Sgcb	31000000	12150000
Q3U0V1	Khsrp	8200000	3150000
P12970	Rpl7a	150000000	57000000
P61255	Rpl26	34500000	13000000
G3UZA7	Sumo3	70000000	25500000
Q8C2Q7	Hnrnph1	165000000	60000000
Q792Z1	Try10	90000000	32000000
Q60737	Csnk2a1	46500000	16000000
E9Q4F8	Ankrd11	32000	11000
Q9D2N4	Dtna	36000000	11600000
V9GXA0	Mlip	27000000	8500000
Q9D8L3	Ssr4	17500000	5500000
B2M1R6	Hnrnpk	75000000	23500000
Q62165	Dag1	21400000	6600000
Q62261	Sptbn1	23850000	7300000
E9QNP0	Kxd1	935000000	285000000
O09167	Rpl21	53000000	16050000
Q61738	Itga7	5500000	1650000
Q91VR5	Ddx1	56500000	16500000
P62830	Rpl23	95000000	27500000
Q20BD0	Hnrnpab	70000000	19500000
Q3UGX2	Sptb	37900000	10450000
A0A087WPW5	Ktn1	49000000	13000000
P70333	Hnrnph2	155000000	41000000
P42932	Cct8	95000000	24500000
P62855	Rps26	68000000	17500000
A0A0A6YX26	Rpl31	65000000	16500000
P62827	Ran	335000000	85000000
P61358	Rpl27	150000000	37300000
A2A432	Cul4b	6250000	1550000
Q9EST5-2	Anp32b	39000000	9500000
E9QKD1	Nol8	10000000	2350000
H7BWX9	Sumo2	70000000	16000000
Q3UBX0	Tmem109	323000000	72000000
Q9D0W5	Ppil1	32000000	7000000
P62849	Rps24	11250000	2450000
A0A0A6YVS2	Tmco1	19000000	3850000
O55135	Eif6	28000000	5500000
O35381	Anp32a	31500000	6000000
P56395	Cyb5a	23000000	4300000
Q60668	Hnrnpd	175000000	32000000
G3X9W0	Hnrnpd	175000000	32000000
D3YTQ3	Hnrnpdl	92500000	16000000
Q3THW5	H2afv	5000000000	850000000
P57787	Slc16a3	36500000	6000000
Q9DCF9	Ssr3	16000000	2250000
Q9CXT8	Pmpcb	28000000	3900000
Q8BVN4	Mterf4	80000	11000
Q5SS00	Zdbf2	835000000	112000000
F6VME3	Mbp	390000000	51000000
G3UZ01	Ptbp3	36500000	4600000
P70168	Kpnb1	130000000	15950000
P56564	Slc1a3	90000	11000
Q6ZWV7	Rpl35	58000000	7000000
Q80XR6	Hnrnpab	165000000	19500000
Q922I7	Ptbp1	64000000	7500000
E9Q0F0	Krt78	1542000000	180000000
Q6NXH9	Krt73	1200000000	135000000
Q9CR57	Rpl14	144550000	16000000
Q8CGP5	Hist1h2af	20000000000	2150000000
P22752	Hist1h2ab	20000000000	2150000000
Q8CGP7	Hist1h2ak	20000000000	2150000000
Q61743	Kcnj11	2050000	220000
Q9QWL7	Krt17	800000000	85000000
P19001	Krt19	800000000	85000000
Q5EBP8	Hnrnpa1	255000000	26050000
Q9ESB3	Hrg	1250000	125000
Q6GSS7	Hist2h2aa1	21500000000	2150000000
Q9EQU5-2	Set	58500000	5500000
B7ZCQ3	Hmgn2	47500000	4300000
J3QNY1	Gm9242	840000000	75000000
Q6IFZ6	Krt77	2087000000	183000000
P0C0S6	H2afz	17000000000	1400000000
O88569	Hnrnpa2b1	1450000000	119000000
P27661	H2afx	16450000000	1335000000
P04104	Krt1	2390000000	184500000
O35345	Kpna6	37000000	2850000
P63158	Hmgb1	1150000000	88000000
Q8BG05	Hnrnpa3	985000000	75000000
P62806	Hist1h4a	15500000000	1180000000
Q3U741	Ddx17	350000000	24500000
D3Z5N9	Gm5449	145000000	9500000
Q9Z1N5	Ddx39b	119000000	7500000
Q60960	Kpna1	46500000	2850000
F7A0B0	Mbp	390000000	23500000
P04370	Mbp	390000000	23500000
Q64522	Hist2h2ab	17000000000	1015000000
E9QAQ7	Arid1a	185000	11000
Q8VED5	Krt79	844000000	48000000
Q64524	Hist2h2be	34000000000	1900000000
Q8CGP2-2	Hist1h2bp	34000000000	1900000000
P10854	Hist1h2bm	34000000000	1900000000
Q8CGP1	Hist1h2bk	34000000000	1900000000
P43275	Hist1h1a	2700000000	150000000
Q7TMK9	Syncrip	155000000	8400000
P02535	Krt10	2040000000	110000000
Q9EQ06	Hsd17b11	215000	11000
D3YYC2	Drap1	220000	11000
P62320	Snrpd3	235000000	11700000
G3UW85	Erh	145000000	6500000
Q922Q8	Lrrc59	32500000	1450000
P84244	H3f3a	14000000000	620000000
P02301	H3f3c	14000000000	620000000
Q3TTY5	Krt2	750000000	33000000
O54962	Banf1	725000000	31650000
Q69ZA1	Cdk13	255000	11000
P21812	Mcpt4	200000000	8500000
P84228	Hist1h3b	14000000000	595000000
Q9CX11	Utp23	280000	11000
E9PVA8	Gcn1l1	295000	11000
P98086	C1qa	300000	11000
Q61818	Rai1	300000	11000
Q62318	Trim28	94500000	3300000
Q99MR6	Srrt	63000000	2150000
Q61033	Tmpo	141500000	4800000
P62317	Snrpd2	285000000	9500000
P43277	Hist1h1d	11950000000	395000000
P15864	Hist1h1c	11950000000	395000000
B1AQ77	Krt15	1250000000	41000000
P68433	Hist1h3a	14000000000	455000000
Q8BRF7	Scfd1	340000	11000
Q3UQ28	Pxdn	340000	11000
J3QMC5	Mdn1	345000	11000
Q8CCK0	H2afy2	595000000	18500000
S4R1B9	Taf1	365000	11000
P08730	Krt13	1555000000	46000000
Q6PFB2	Rcc1	170000000	5000000
Q8BTS0	Ddx5	500000000	14500000
P21619	Lmnb2	1850000000	52000000
Q61029-2	Tmpo	171500000	4800000
Q5SUR0	Pfas	395000	11000
O35166	Gosr2	400000	11000
Q8VEK3	Hnrnpu	405000000	11000000
Q3UN88	Mcpt4	315000000	8500000
Q61937	Npm1	1150000000	30250000
Q00PI9	Hnrnpul2	80500000	2100000
Q9CRC0	Vkorc1	425000	11000
Q61029-3	Tmpo	186500000	4800000
Q3TDN2	Faf2	435000	11000
Q9DA08	Ccdc101	445000	11000
Q8BL97	Srsf7	209000000	5000000
P62509	Esrrg	460000	11000
Q9Z2K1	Krt16	1250000000	29500000
Q80Y44	Ddx10	470000	11000
P09405	Ncl	760000000	17500000
P43274	Hist1h1e	12900000000	295000000
Q921F2	Tardbp	265000000	6000000
Q80Y32	Hmgxb4	495000	11000
Q62504	Spen	495000	11000
H7BX95	Srsf1	385000000	8500000
Q9CYA6	Zcchc8	500000	11000
Q61781	Krt14	1400000000	29500000
Q6A0A9	FAM120A	550000	11000
Q8VHM5	Hnrnpr	240000000	4750000
F6YRW4	Kdm2a	600000	11000
P48678	Lmna	6850000000	125000000
G5E924	Hnrnpl	260000000	4550000
P49717	Mcm4	650000	11000
Q8BJ34-6	Marf1	650000	11000
Q8R2M2	Dnttip2	650000	11000
Q9QY93	Dctpp1	700000	11000
Q3TYA6	Mphosph8	700000	11000
A2A791	Zmym4	700000	11000
Q8BN21	Vrk2	700000	11000
Q3ULG5	Mcm6	700000	11000
P54276	Msh6	700000	11000
P14733	Lmnb1	2850000000	44000000
Q9QZQ8-2	H2afy	1140000000	17000000
Q9QZQ8	H2afy	1140000000	17000000
B1AYU7	Cwc22	750000	11000
G3X9Z4	Pcf11	750000	11000
Q3TTL0	NOGENE	750000	11000
J3QJX0	Cul4b	750000	11000
Q922U2	Krt5	1546000000	22200000
Q99K48	Nono	715000000	10200000
P43276	Hist1h1b	4600000000	64250000
Q8BV49	Pyhin1	800000	11000
E9Q6A6	Col6a6	800000	11000
Q8K273	Mmgt1	800000	11000
P14873	Map1b	800000	11000
E9PYN2	Zfp346	800000	11000
Q8BJS4	Sun2	590000000	8000000
Q9CXG3	Ppil4	850000	11000
B8JJA0	Zfp318	850000	11000
Q60520-1	Sin3a	900000	11000
B1ASU9	Tlk2	900000	11000
Q80W14-3	Prpf40b	900000	11000
Q9ES83	Bves	900000	11000
E9QA63	Macf1	900000	11000
E9Q7E2	Arid2	950000	11000
Q70FJ1	Akap9	950000	11000
E9QNV2	Med23	950000	11000
Q811S7	Ubp1	950000	11000
P43006	Slc1a2	950000	11000
E9PWW9	Rsf1	950000	11000
E9PYH6	Setd1a	950000	11000
Q3URQ0	Tex10	1000000	11000
E9QK83	Utp20	1000000	11000
Q9DB96	Ngdn	1000000	11000
Q8BGF6	Elmod2	1000000	11000
P20357	Map2	1000000	11000
G3UY56	Hnrnpl	860000000	9300000
Q6NSP9	Hmga2	1050000	11000
E9QAP7	Taf4a	1050000	11000
Q61216	Mre11a	1050000	11000
Q02384	Sos2	1050000	11000
P50446	Krt6a	1326000000	13700000
P61924	Copz1	1100000	11000
Q8BI72	Cdkn2aip	1100000	11000
P97313	Prkdc	1150000	11000
P63154	Crnkl1	1150000	11000
Q8BXX3	Pigk	1150000	11000
Q9D379	Ephx1	1150000	11000
F8VPK3	Maz	1150000	11000
Q8BMA6	Srp68	1200000	11000
Q65Z40	Wapal	1200000	11000
E9PZA7	Trrap	1200000	11000
O35261	E2f3	1200000	11000
P55095	Gcg	1200000	11000
P61166	Tmem258	1200000	11000
Q8R0K4	Ccdc137	1200000	11000
D3YU22	Limch1	1200000	11000
Q8BGZ7	Krt75	1300000000	11500000
Q8R3C6	Rbm19	1250000	11000
Q9WUP7	Uchl5	1250000	11000
O54917	E2f6	1250000	11000
A2AJT5	Pnisr	1250000	11000
Q5DU09	Znf652	1250000	11000
Q5SQB5	Npm1	550000000	4750000
Q8BZX4-2	Srek1	1300000	11000
E9Q6A7	Bptf	1350000	11000
Q9D0M0	Exosc7	1350000	11000
Q61036	Pak3	1350000	11000
Q924H2	Med15	1400000	11000
O70378	Emc8	1400000	11000
Q80XP8	Fam76b	1400000	11000
Q6PI63	Polr2j	1400000	11000
Q8BXC0	Ptgis	1450000	11000
Q9WV02	Rbmx	475000000	3500000
Q91VM5	Rbmxl1	475000000	3500000
P63037	Dnaja1	1500000	11000
F8VQ93	Phip	1500000	11000
Q8VCY6	Utp6	1500000	11000
Q9R098	Hgfac	1500000	11000
Q921T2	Tor1aip1	525000000	3800000
Q99LT0	Dpy30	38000000	265000
O70306	Tbx15	1600000	11000
Q922P9	Glyr1	1600000	11000
Q8CB87	Rab44	1600000	11000
Q2VPQ9-2	Meaf6	1645000	11000
Q9JLI8	Sart3	1650000	11000
Q8VI84	Noc3l	1650000	11000
Q3TZR9	Atf7	1650000	11000
E9Q9A5	Pnkp	1650000	11000
Q9QWV9	Ccnt1	1650000	11000
P97376	Frg1	1650000	11000
Q9Z204-4	Hnrnpc	700000000	4550000
Q6NZQ2	Ddx31	1700000	11000
Q8K114	Ints9	1700000	11000
Q6NZL1	Dhx37	1700000	11000
E9PZ26	Brd1	1700000	11000
Q8BMJ2	Lars	1700000	11000
Q8VIJ6	Sfpq	1020000000	6500000
P13864	Dnmt1	1750000	11000
Q9DC16	Ergic1	1750000	11000
P10922	H1f0	7000000000	43995000
Q3UXZ9	Kdm5a	1800000	11000
O08811	Ercc2	1800000	11000
Q8C6G8	Wdr26	1800000	11000
Q9CQA5	Med4	1800000	11000
Q8CIM8	Ints4	1900000	11000
Q924H9	Dqx1	1900000	11000
Q8QZV7	Asun	1950000	11000
Q5RJG1	Nol10	1950000	11000
Q5SVQ0	Kat7	1950000	11000
A2A6A1	Gpatch8	1980000	11000
O35134	Polr1a	2000000	11000
Q8C006	Trim35	2000000	11000
Q09XV5	Chd8	2000000	11000
O88665	Brd7	2000000	11000
O35473	C1d	2000000	11000
Q91WN1	Dnajc9	2050000	11000
Q9CR11	Yeats4	2050000	11000
A2AN08-5	Ubr4	2050000	11000
P16330	Cnp	2050000	11000
Q8VHD8	Hrnr	2150000	11000
P27641	Xrcc5	2150000	11000
Q61263	Soat1	2150000	11000
O70624	Myoc	2150000	11000
Q9CXS4	Cenpv	910000000	4600000
A2BE28	Las1l	2200000	11000
Q8BGZ4	Cdc23	2200000	11000
Q9D1A4	Asb5	2250000	11000
Q9D8M4	Rpl7l1	2300000	11000
P11276	Fn1	2300000	11000
Q9DC33-2	Hmg20a	2300000	11000
Q61881	Mcm7	2300000	11000
G3UX45	Urb2	2300000	11000
Q9D937	C11orf98	2300000	11000
Q80X32	C5orf24	2300000	11000
O08692	Ngp	2350000	11000
Q8R3N1	Nop14	2350000	11000
A2AJK6	Chd7	2400000	11000
D3Z589	Limch1	2400000	11000
P41183	Bcl6	2450000	11000
Q8BVE8-2	Whsc1	2450000	11000
Q99LR1	Abhd12	2450000	11000
F8VQC1	Srp72	2450000	11000
Q7JJ13	Brd2	2500000	11000
Q62231	Six1	2500000	11000
Q05D44	Eif5b	2550000	11000
P49290	Epx	2550000	11000
E9Q4Y2	Rsf1	2550000	11000
Q8VDM6	Hnrnpul1	2600000	11000
Q6KCD5	Nipbl	2600000	11000
Q91YK2	Rrp1b	2600000	11000
Q00422	Gabpa	2600000	11000
Q8VEL0-2	Mospd1	2600000	11000
Q8R322	Gle1	2650000	11000
K3W4P9	Rcor1	2650000	11000
Q9CQT2	Rbm7	2650000	11000
Q8K202	Polr1e	2650000	11000
G3X920	Armc8	2650000	11000
D3YUE2	Pcolce	2650000	11000
Q61398	Pcolce	2650000	11000
E0CYH0	Wtap	2700000	11000
E9Q2H1	Ubr5	2700000	11000
Q9CVI2	Fam133b	2700000	11000
P63082	Atp6v0c	2700000	11000
F8VPV0	Pcnt	2700000	11000
Q9CQE0	Rnf138	2750000	11000
Q5SUQ9	Ctc1	2800000	11000
Q99LC2	Cstf1	2850000	11000
E9PX23	Mta1	2850000	11000
E9PUJ2	Rad50	2850000	11000
P24788	Cdk11b	2900000	11000
Q80YV2	Zc3hc1	2900000	11000
D3Z7I0	Gtf3c2	2950000	11000
E9PVA2	Rrp8	2950000	11000
Q8R317	Ubqln1	2950000	11000
Q3U7R1	Esyt1	3000000	11000
Q3UGB5	Dazap1	3000000	11000
Q5SS83	Flot2	3050000	11000
P61620	Sec61a1	3050000	11000
Q8C196	Cps1	3050000	11000
Q8VBV3	Exosc2	3100000	11000
K4DI61	Phf10	3100000	11000
Q8BH97	Rcn3	3100000	11000
Q9CXL3	NOGENE	3150000	11000
B2RQG2	Phf3	3150000	11000
Q8CH02	Sugp1	3150000	11000
Q6PCM2	Ints6	3200000	11000
Q8BVQ0	Wdr61	3200000	11000
E9QMN5	Gatad2a	3200000	11000
Q8BUH8	Senp7	3200000	11000
Q91WK2	Eif3h	3200000	11000
O35144	Terf2	3250000	11000
Q6DR99	Nrg1	3250000	11000
E9Q6J5	Bod1l	3250000	11000
Q3UH06-3	Rreb1	3300000	11000
Q80WC1-4	Ubn2	3300000	11000
Q8K284	Gtf3c1	3350000	11000
Q8R2U0	Seh1l	3350000	11000
Q8CF90	Mafa	3350000	11000
O55042	Snca	3350000	11000
Q8BJW5	Nol11	3400000	11000
Q9WUU9	Mcm3ap	3450000	11000
Q8BG79	Cwf19l2	3450000	11000
[truncated: 693 more rows]
