# Supplementary material for: Biochemical isolation of myonuclei employed to define changes to the myonuclear proteome that occur with aging
Source: Aging Cell. 2017 May 23;16(4):738–49. doi: 10.1111/acel.12604 (PMC5506426; doi:10.1111/acel.12604)
Supplement: Supplementary file 3 — Table S2 Comparison of protein levels detected in nuclei isolated from brain and muscle from young and old mice. [file ACEL-16-738-s003.xlsx]

## Sheet: Sheet1
Supplemental Table 2: Old vs young brain and muscle nuclei proteins
			Muscle		Brain
Uniprot ID	Gene name	Protein name	log2 fold change	-log 10 t.test	log2 fold change	-log 10 t.test
P43276	Hist1h1b	Histone H1.5	-2.18504	2.06136	-0.744358	0.386142
Q70IV5	Synm	Synemin	-2.11772	1.85535	-0.646755	0.636465
P05202	Got2	Aspartate aminotransferase, mitochondrial	-2.0462	1.25004	-0.218393	0.0848154
P11087	Col1a1	Collagen alpha-1(I) chain	-1.90394	1.06065	0.555258	0.4834
A2AQB2	Neb	Isoform of E9Q1W3, Protein Neb	-1.85988	0.752206	0.241703	0.137781
Q64475	Hist1h2bb	Histone H2B type 1-B	-1.83517	0.606635	-0.748574	0.50945
P10854	Hist1h2bm	Histone H2B type 1-M	-1.81353	1.02919	-3.4037	2.94574
A0A0G2JDW2	Myl3	Isoform of P09542, Myosin light chain 3	-1.77481	0.836802	0.309233	0.31898
Q6PIC6	Atp1a3	Sodium/potassium-transporting ATPase subunit alpha-3	-1.72827	1.71411	0.265949	0.0542734
Q9D2U9	Hist3h2ba	Histone H2B type 3-A	-1.70616	1.18851	0.551329	0.48999			Legend
P08249	Mdh2	Malate dehydrogenase, mitochondrial	-1.69602	0.731412	0.891083	0.193595			Downregulated >1.5 fold with age
O54941	Smarce1	SWI/SNF-related matrix-associated actin-dependent regulator of chromatin subfamily E member 1	-1.66835	1.39296	0.468215	0.856401			Upregulated >1.5 fold with age
E9Q1W3	Neb	Protein Neb	-1.64618	0.66025	-0.0927442	0.0422465			Statistically significant p<0.05
P21107	Tpm3	Tropomyosin alpha-3 chain	-1.60499	0.955248	0.227868	0.171515
Q9QZ47	Tnnt3	Troponin T, fast skeletal muscle	-1.57386	0.943585	0.137364	0.0510129
P63038	Hspd1	60 kDa heat shock protein, mitochondrial	-1.56254	0.783853	0.801937	0.223814
Q99KI0	Aco2	Aconitate hydratase, mitochondrial	-1.53539	0.795631	1.08796	0.293163
Q91XV3	Basp1	Brain acid soluble protein 1	-1.4552	1.74008	0.377861	0.103797
P49813	Tmod1	Tropomodulin-1	-1.39827	1.32786	-0.0928612	0.0935223
Q8C494	Prr33	Proline-rich protein 33	-1.38844	1.28973	0.790611	0.537592
Q9D6R2	Idh3a	Isocitrate dehydrogenase [NAD] subunit alpha, mitochondrial	-1.38115	1.44665	-0.62253	0.237088
Q9D9P1	Chchd3	Isoform of Q9CRB9, MICOS complex subunit Mic19	-1.31373	1.01082	0.555892	0.431321
P47754	Capza2	F-actin-capping protein subunit alpha-2	-1.27566	0.614133	0.194713	0.151655
P45591	Cfl2	Cofilin-2	-1.24974	0.999126	0.0218807	0.0026071
P62242	Rps8	40S ribosomal protein S8	-1.24271	1.41221	0.0373493	0.0286599
Q9QZ47	Tnnt3	Troponin T, fast skeletal muscle	-1.22614	0.857282	-0.112555	0.110304
A2AUC9	Klhl41	Kelch-like protein 41	-1.22265	1.49703	0.02398	0.0194878
Q7TMM9	Tubb2a	Tubulin beta-2A chain	-1.21861	0.996959	-0.2243	0.13639
O70548	Tcap	Telethonin	-1.20232	0.803358	-0.275211	0.486896
P70333	Hnrnph2	Heterogeneous nuclear ribonucleoprotein H2	-1.15801	0.93851	0.465849	0.366515
P08553	Nefm	Neurofilament medium polypeptide	-1.13456	0.739512	-0.730899	0.323346
P11031	Sub1	Activated RNA polymerase II transcriptional coactivator p15	-1.12172	0.809116	0.436257	0.80665
Q01149	Col1a2	Collagen alpha-2(I) chain	-1.11735	0.593012	0.0594239	0.0485811
P58774	Tpm2	Tropomyosin beta chain	-1.09236	0.944253	-0.451522	0.19875
Q3TJD7	Pdlim7	PDZ and LIM domain protein 7	-1.08679	0.50842	1.15011	0.965004
Q9CQR2	Rps21	40S ribosomal protein S21	-1.08657	1.24108	-0.125478	0.165973
Q9ESU6	Brd4	Bromodomain-containing protein 4	-1.08161	1.60112	-0.0640187	0.0521581
Q8CHH9	Sept8	Septin-8	-1.05238	0.84648	0.676637	0.192962
G3UW82	Myh2	MCG140437, isoform CRA_d	-1.05226	0.478562	-0.12006	0.0713719
P68368	Tuba4a	Tubulin alpha-4A chain	-1.03841	0.779334	0.129934	0.0552149
Q5SX40	Myh1	Myosin-1	-1.03837	0.567091	-0.140978	0.0797852
P13542	Myh8	Myosin-8	-1.01089	0.928793	-0.0412862	0.00501728
D3YU08	Synpo2l	Isoform of Q8BWB1, Synaptopodin 2-like protein	-1.00658	0.743191	-0.239118	0.501539
Q9D7M8	Polr2d	DNA-directed RNA polymerase II subunit RPB4	-0.996694	0.910495	-0.258097	0.346114
Q9DB77	Uqcrc2	Cytochrome b-c1 complex subunit 2, mitochondrial	-0.976142	0.628958	0.351066	0.113065
P62627	Dynlrb1	Dynein light chain roadblock-type 1	-0.972264	1.66521	0.628436	0.346195
Q3TWW8	Srsf6	Serine/arginine-rich splicing factor 6	-0.965791	0.905043	0.177941	0.175103
Q5SFM8	Rbm27	RNA-binding protein 27	-0.961188	1.2415	0.39556	0.289699
Q9DC77	Smpx	Small muscular protein	-0.955471	1.19915	-0.323231	0.385789
Q8BMS1	Hadha	Trifunctional enzyme subunit alpha, mitochondrial	-0.95368	1.2568	-0.351414	0.437226
P14602	Hspb1	Heat shock protein beta-1	-0.952856	1.01028	-0.155712	0.134842
P51667	Myl2	Myosin regulatory light chain 2, ventricular/cardiac muscle isoform	-0.948657	0.386879	-0.191916	0.22202
Q91VD9	Ndufs1	NADH-ubiquinone oxidoreductase 75 kDa subunit, mitochondrial	-0.943877	1.06267	0.00637031	0.000855413
P62204	Calm1	Calmodulin	-0.936753	0.358884	-1.38241	0.719485
Q9JK37	Myoz1	Myozenin-1	-0.914815	0.575081	0.316809	0.210033
E9Q3W4	Plec	Isoform of Q9QXS1, Plectin	-0.909177	0.738066	0.644546	0.673913
P05977	Myl1	Myosin light chain 1/3, skeletal muscle isoform	-0.885102	0.600317	-0.614904	0.265602
E0CX65	Sirpa	Isoform of P97797, Tyrosine-protein phosphatase non-receptor type substrate 1	-0.878305	0.95904	-0.27822	0.131291
Q8R4R6	Nup35	Nucleoporin NUP53	-0.875443	0.389489	0.440469	0.540591
P50396	Gdi1	Rab GDP dissociation inhibitor alpha	-0.833811	1.28968	-0.45732	0.208233
P47757	Capzb	F-actin-capping protein subunit beta	-0.828241	0.301977	1.4008	0.557533
Q9CPW7	Zmat2	Zinc finger matrin-type protein 2	-0.81941	0.734557	0.788611	0.522094
P32848	Pvalb	Parvalbumin alpha	-0.816351	0.602249	-0.304939	0.205187
Q64433	Hspe1	10 kDa heat shock protein, mitochondrial	-0.811302	1.15636	-0.84293	0.456087
P97457	Mylpf	Myosin regulatory light chain 2, skeletal muscle isoform	-0.811177	0.503853	0.0931773	0.0404272
Q9D6J6	Ndufv2	NADH dehydrogenase [ubiquinone] flavoprotein 2, mitochondrial	-0.809732	0.671352	0.223937	0.135385
Q501J6	Ddx17	Probable ATP-dependent RNA helicase DDX17	-0.807967	0.391461	0.09349	0.133096
P19123	Tnnc1	Troponin C, slow skeletal and cardiac muscles	-0.807647	0.536174	0.00737944	0.00550276
S4R2F3	Ank2	Isoform of Q8C8R3, Ankyrin-2	-0.806782	1.00413	-0.575664	0.506165
Q9D3R8	Ifitm7	Isoform of G3X9Z2, Interferon induced transmembrane protein 7	-0.805375	0.444484	-0.159303	0.223526
B1AWE0	Clta	Isoform of O08585, Clathrin light chain A	-0.80382	0.530863	-0.387072	0.147888
P15105	Glul	Glutamine synthetase	-0.799857	0.66376	0.427919	0.468449
E9Q557	Dsp	Desmoplakin	-0.791777	0.431559	-0.299731	0.152609
Q9JKS4	Ldb3	LIM domain-binding protein 3	-0.790363	0.681	-0.34442	0.12468
A0A023T672	RBM8	Isoform of Q9CWZ3, RNA-binding protein 8A	-0.790237	0.438585	-0.345326	0.326818
P63101	Ywhaz	14-3-3 protein zeta/delta	-0.786716	0.454581	0.4321	0.116076
P58771	Tpm1	Tropomyosin alpha-1 chain	-0.778837	0.538895	-0.65573	0.204988
A2AAJ9	Obscn	Obscurin	-0.776809	0.642566	-0.139486	0.130067
P13412	Tnni2	Troponin I, fast skeletal muscle	-0.771517	0.514138	-0.965546	0.912544
A2AFJ1	Rbbp7	Isoform of Q60973, Histone-binding protein RBBP7	-0.769404	0.345237	-0.323687	0.26962
Q8R326	Pspc1	Paraspeckle component 1	-0.749799	0.506637	0.35154	0.358331
Q9D1R9	Rpl34	60S ribosomal protein L34	-0.747474	0.565417	-0.66638	0.625706
B7ZNL3	Tpm1	Isoform of P58771, Tpm1 protein	-0.746311	0.359547	-0.0543311	0.0274893
P63213	Gng2	Guanine nucleotide-binding protein G(I)/G(S)/G(O) subunit gamma-2	-0.741045	1.33845	0.849486	0.436089
P51637	Cav3	Caveolin-3	-0.733225	1.8074	-0.322527	0.779704
Q9D554	Sf3a3	Splicing factor 3A subunit 3	-0.729252	0.383328	0.810619	0.564683
Q8K4Z5	Sf3a1	Splicing factor 3A subunit 1	-0.728481	0.565102	0.312631	0.211519
O88990	Actn3	Alpha-actinin-3	-0.72765	0.407238	0.476019	0.211991
P11499	Hsp90ab1	Heat shock protein HSP 90-beta	-0.726995	0.592857	-0.286218	0.115706
Q91Z83	Myh7	Myosin-7	-0.726407	0.353981	0.351481	0.381719
A2A6J0	Tnnt3	Isoform of Q9QZ47, Troponin T, fast skeletal muscle	-0.717597	1.13603	-0.0462965	0.0578331
Q9JKN6	Nova1	RNA-binding protein Nova-1	-0.716173	1.27962	0.350181	0.372039
P62754	Rps6	40S ribosomal protein S6	-0.713181	0.37183	-0.482663	0.193348
Q91VC3	Eif4a3	Eukaryotic initiation factor 4A-III	-0.708565	0.275524	0.0643135	0.0993066
P61327	Magoh	Protein mago nashi homolog	-0.700358	1.19691	0.649799	0.587255
Q8BFZ3	Actbl2	Beta-actin-like protein 2	-0.697986	0.239549	0.115148	0.0270642
P04370	Mbp	Myelin basic protein	-0.697719	0.553729	0.307145	0.17682
A0A087WNS0	Rpl3	Isoform of P27659, 60S ribosomal protein L3	-0.692328	0.259005	0.464764	0.72691
P35486	Pdha1	Pyruvate dehydrogenase E1 component subunit alpha, somatic form, mitochondrial	-0.688383	0.537688	-0.0540264	0.0371857
Q8BMF4	Dlat	Dihydrolipoyllysine-residue acetyltransferase component of pyruvate dehydrogenase complex, mitochondrial	-0.683924	0.435832	0.732453	0.245672
P20801	Tnnc2	Troponin C, skeletal muscle	-0.677866	0.408201	0.0397556	0.0214496
Z4YJF5	Myom1	Isoform of Q62234, Myomesin-1	-0.676194	0.483724	1.13425	0.699156
P62259	Ywhae	14-3-3 protein epsilon	-0.666597	0.421366	-0.346274	0.229074
Q5SX39	Myh4	Myosin-4	-0.662688	0.347529	-1.42073	0.461974
Q923T9	Camk2g	Calcium/calmodulin-dependent protein kinase type II subunit gamma	-0.650157	0.560956	0.129669	0.102904
Q9DCJ5	Ndufa8	NADH dehydrogenase [ubiquinone] 1 alpha subcomplex subunit 8	-0.644174	0.235374	0.0090384	0.00035977
Q60605	Myl6	Myosin light polypeptide 6	-0.635637	0.476095	-0.398215	0.320746
Q64324	Stxbp2	Syntaxin-binding protein 2	-0.626316	0.412357	-0.445532	0.202336
Q8C854	Myef2	Myelin expression factor 2	-0.626252	0.389845	0.249024	0.149934
Q9CQC7	Ndufb4	NADH dehydrogenase [ubiquinone] 1 beta subcomplex subunit 4	-0.616749	0.264425	-0.218423	0.111834
Q60932	Vdac1	Voltage-dependent anion-selective channel protein 1	-0.597616	0.356426	0.148675	0.0307264
P63163	Snrpn	Small nuclear ribonucleoprotein-associated protein N	-0.593174	0.615987	-0.0910505	0.120724
Q91YE8	Synpo2	Synaptopodin-2	-0.59255	0.286654	-0.392427	0.404131
P56135	Atp5j2	ATP synthase subunit f, mitochondrial	-0.583474	0.264655	0.0394013	0.00523364
Q8VBT3	Oscar	Osteoclast-associated immunoglobulin-like receptor	-0.582942	0.227219	0.266246	0.0794006
Q9CZ13	Uqcrc1	Cytochrome b-c1 complex subunit 1, mitochondrial	-0.582175	0.282402	0.215397	0.0560536
P62082	Rps7	40S ribosomal protein S7	-0.578826	0.321904	0.0493106	0.0603244
Q80WS3	Fbll1	rRNA/tRNA 2'-O-methyltransferase fibrillarin-like protein 1	-0.573255	0.572319	0.25872	0.150615
P12787	Cox5a	Cytochrome c oxidase subunit 5A, mitochondrial	-0.572754	0.440705	0.128818	0.0374156
Q9D051	Pdhb	Pyruvate dehydrogenase E1 component subunit beta, mitochondrial	-0.567421	0.229395	0.522207	0.137271
Q14BI5	Myom2	Myomesin 2	-0.565251	0.366469	-0.597167	0.238756
P19783	Cox4i1	Cytochrome c oxidase subunit 4 isoform 1, mitochondrial	-0.553547	0.184843	-0.166497	0.0907251
Q9CRB2	Nhp2	H/ACA ribonucleoprotein complex subunit 2	-0.548824	0.831091	0.0440054	0.051169
Q7TQ48	Srl	Sarcalumenin	-0.540851	0.194788	0.661421	0.513845
Q8BTV2	Cpsf7	Cleavage and polyadenylation specificity factor subunit 7	-0.534855	0.177982	0.759705	0.822154
O35691	Pnn	Pinin	-0.53322	0.336846	-0.0669268	0.0508551
Q04447	Ckb	Creatine kinase B-type	-0.528022	0.363119	0.169248	0.0353325
Q6PDG5	Smarcc2	SWI/SNF complex subunit SMARCC2	-0.517279	0.209415	-0.0442416	0.0485649
P62855	Rps26	40S ribosomal protein S26	-0.506268	0.691688	0.169614	0.107191
E9QP59	Lemd3	Isoform of Q9WU40, Inner nuclear membrane protein Man1	-0.498667	0.296044	0.911243	0.843861
Q9EQS3	Mycbp	C-Myc-binding protein	-0.496839	0.25585	0.275042	0.350429
Q61029	Tmpo	Lamina-associated polypeptide 2, isoforms beta/delta/epsilon/gamma	-0.495444	0.515798	0.418623	0.329731
Q9D3D9	Atp5d	ATP synthase subunit delta, mitochondrial	-0.495202	0.324628	0.348148	0.389957
Q7TMY4	Thoc7	THO complex subunit 7 homolog	-0.494953	0.264916	0.306114	0.326825
Q9JHY4	Wfdc15b	WAP four-disulfide core domain protein 15B	-0.494612	0.300514	-0.25911	0.15414
Q2NKI4	Prkcg	Isoform of P63318, Protein kinase C	-0.490571	0.365064	-0.344889	0.15068
P97315	Csrp1	Cysteine and glycine-rich protein 1	-0.486552	0.399483	0.743358	0.653104
Q9R059	Fhl3	Four and a half LIM domains protein 3	-0.480543	0.426257	-0.202406	0.123663
Q9JI91	Actn2	Alpha-actinin-2	-0.473889	0.146699	-0.372966	0.714462
Q9QWF0	Chaf1a	Chromatin assembly factor 1 subunit A	-0.471582	0.08991	-0.177673	0.106097
P19536	Cox5b	Cytochrome c oxidase subunit 5B, mitochondrial	-0.466861	0.22257	0.381128	0.21143
Q9JJW5	Myoz2	Myozenin-2	-0.465164	0.273847	0.539228	0.855861
D3YZ62	Myo5a	Isoform of Q99104, Unconventional myosin-Va	-0.461001	0.503378	-1.33084	0.725928
Q9Z1P6	Ndufa7	NADH dehydrogenase [ubiquinone] 1 alpha subcomplex subunit 7	-0.45971	0.285864	0.0523565	0.0203965
Q6ZPZ3	Zc3h4	Zinc finger CCCH domain-containing protein 4	-0.458078	0.474925	1.37058	2.19703
P09405	Ncl	Nucleolin	-0.455981	0.178196	0.476316	0.757378
P10126	Eef1a1	Elongation factor 1-alpha 1	-0.454403	0.29289	1.27185	1.75206
A2ABU4	Myom3	Myomesin-3	-0.454033	0.390462	0.644013	1.07164
P17742	Ppia	Peptidyl-prolyl cis-trans isomerase A	-0.451834	0.454751	-0.379523	0.134144
Q60596	Xrcc1	DNA repair protein XRCC1	-0.439033	0.226641	0.622706	0.444923
P68134	Acta1	Actin, alpha skeletal muscle	-0.438154	0.407094	-0.121343	0.0913007
Q8BFR5	Tufm	Elongation factor Tu, mitochondrial	-0.428337	0.222211	0.359826	0.242276
E9QPE7	Myh11	Isoform of O08638, Myosin-11	-0.424864	0.47216	-0.358161	0.460184
P46660	Ina	Alpha-internexin	-0.420608	0.447836	-0.0911942	0.0158134
Q9CWL8	Ctnnbl1	Beta-catenin-like protein 1	-0.419765	0.445223	0.234523	0.261556
P10711	Tcea1	Transcription elongation factor A protein 1	-0.41113	0.284022	-0.51311	0.427521
Q9Z2Q6	Sept5	Septin-5	-0.410732	0.557025	-0.336448	0.174591
Q921I9	Exosc4	Exosome complex component RRP41	-0.407049	0.263229	0.28612	0.106846
P59708	Sf3b6	Splicing factor 3B subunit 6	-0.399718	0.141145	0.339828	0.212143
P97868	Rbbp6	E3 ubiquitin-protein ligase RBBP6	-0.389982	0.513209	0.13488	0.104411
Q8CH18	Ccar1	Cell division cycle and apoptosis regulator protein 1	-0.388757	0.210827	0.711984	0.860917
Q8C845	Efhd2	Isoform of Q9D8Y0, EF-hand domain-containing protein D2	-0.387423	0.439299	-0.322643	0.101237
P17095	Hmga1	High mobility group protein HMG-I/HMG-Y	-0.381713	0.157025	-0.035645	0.0399473
P26369	U2af2	Splicing factor U2AF 65 kDa subunit	-0.381232	0.282012	0.791417	0.5255
O08553	Dpysl2	Dihydropyrimidinase-related protein 2	-0.380304	0.307896	0.849191	0.255728
Q91ZZ3	Sncb	Beta-synuclein	-0.378608	0.51142	0.693747	0.27136
O54724	Ptrf	Polymerase I and transcript release factor	-0.3728	0.161718	-0.339566	0.340377
P68372	Tubb4b	Tubulin beta-4B chain	-0.369676	0.238393	0.0233481	0.0172329
E9Q1G8	Sept7	Isoform of O55131, Septin-7	-0.368329	0.170066	0.351156	0.0869063
P70288	Hdac2	Histone deacetylase 2	-0.361573	0.451097	0.801272	1.68743
P56480	Atp5b	ATP synthase subunit beta, mitochondrial	-0.361214	0.352917	0.102653	0.0638681
Q6NZF1	Zc3h11a	Zinc finger CCCH domain-containing protein 11A	-0.361051	0.215046	1.24932	0.644721
E9PZB4	Tnnt1	Isoform of O88346, Troponin T, slow skeletal muscle	-0.356402	0.325164	-0.309156	0.274993
P60202	Plp1	Myelin proteolipid protein	-0.355984	0.145238	0.757007	0.301229
Q8BFZ9	Erlin2	Erlin-2	-0.355202	0.436101	1.20887	1.24918
Q03265	Atp5a1	ATP synthase subunit alpha, mitochondrial	-0.355177	0.128282	-0.122061	0.0662162
P62874	Gnb1	Guanine nucleotide-binding protein G(I)/G(S)/G(T) subunit beta-1	-0.355025	0.443457	0.409889	0.154186
A2A6I3	Tnnt3	Isoform of Q9QZ47, Troponin T, fast skeletal muscle	-0.353225	0.0932214	0.571695	0.240468
Q9JLV1	Bag3	BAG family molecular chaperone regulator 3	-0.345207	0.509013	-0.448546	0.412122
A0A0A6YVU8	Gm9774	MCG119397	-0.34069	0.208295	0.369226	0.328381
P83917	Cbx1	Chromobox protein homolog 1	-0.339697	0.253945	-1.05091	1.08922
Q9Z1X4	Ilf3	Interleukin enhancer-binding factor 3	-0.334251	0.111395	0.494486	1.25581
A2AUM6	Srp14	Isoform of P16254, Signal recognition particle 14 kDa protein	-0.333294	0.211318	0.51212	0.279213
Q6A068	Cdc5l	Cell division cycle 5-like protein	-0.332813	0.224287	1.63507	1.21595
B1ASE2	Atp5h	Isoform of Q9DCX2, ATP synthase subunit d, mitochondrial	-0.330098	0.15127	-0.185091	0.086758
Q68FD5	Cltc	Clathrin heavy chain 1	-0.3281	0.453032	0.129842	0.0408253
P62751	Rpl23a	60S ribosomal protein L23a	-0.326842	0.139935	-0.955384	0.452728
P06837	Gap43	Neuromodulin	-0.32599	0.827288	-0.188439	0.0976644
P11798	Camk2a	Calcium/calmodulin-dependent protein kinase type II subunit alpha	-0.323414	0.160064	1.04693	0.529607
Q3U4F0	Sfxn3	Isoform of Q91V61, Sideroflexin-3	-0.322367	0.363849	0.477432	0.113562
P97450	Atp5j	ATP synthase-coupling factor 6, mitochondrial	-0.317875	0.210494	-0.415018	0.218566
Q9CQS8	Sec61b	Protein transport protein Sec61 subunit beta	-0.314605	0.154572	0.462417	0.385056
Q7TQD2	Tppp	Tubulin polymerization-promoting protein	-0.311129	0.11799	-1.02053	0.413686
D3Z0M9	Ddx23	MCG18410, isoform CRA_a	-0.310063	0.207844	0.417554	0.367408
Q8C570	Rae1	mRNA export factor	-0.307489	0.138499	0.808553	0.915663
G3UXF3	Cct4	Isoform of P80315, T-complex protein 1 subunit delta	-0.303261	0.780404	-0.350747	0.290068
Q91VR8	Brk1	Protein BRICK1	-0.300263	0.269192	-0.964013	0.751238
O88935	Syn1	Synapsin-1	-0.294607	0.265622	0.580295	0.154213
P52480	Pkm	Pyruvate kinase PKM	-0.288751	0.215873	-0.122247	0.0351157
S4R2L4	Rsrc2	Isoform of A2RTL5, Arginine/serine-rich coiled-coil protein 2	-0.288363	0.245528	-0.469522	0.624
Q3UEB3	Puf60	Poly(U)-binding-splicing factor PUF60	-0.28794	0.237247	-0.588627	0.487964
A2A9S2	Elavl4	Isoform of Q61701, ELAV-like protein	-0.287319	0.381178	0.413269	0.284111
J3QQ16	Col6a3	Isoform of E9PWQ3, Protein Col6a3	-0.286277	0.281385	-0.600608	0.655837
Q06185	Atp5i	ATP synthase subunit e, mitochondrial	-0.284383	0.278736	-0.323186	0.174453
Q922F4	Tubb6	Tubulin beta-6 chain	-0.28131	0.318857	0.0127887	0.0170576
Q91VA7	Idh3b	Isocitrate dehydrogenase [NAD] subunit, mitochondrial	-0.279415	0.293787	-0.216603	0.15752
P27773	Pdia3	Protein disulfide-isomerase A3	-0.278132	0.176189	-0.440571	0.702348
Z4YKF8	Tnnt3	Isoform of Q9QZ47, Troponin T, fast skeletal muscle	-0.276514	0.230951	-0.293587	0.289307
G5E8G0	Hnrnpd	Isoform of Q60668, Heterogeneous nuclear ribonucleoprotein D, isoform CRA_b	-0.264215	0.414077	-0.296793	0.596068
Q3UJB0	Sf3b2	Protein Sf3b2	-0.26183	0.118581	0.974388	0.987073
B0V2N8	Anxa2	Isoform of P07356, Annexin	-0.255579	0.263368	-0.400552	0.501463
Q9JMD0	Znf207	BUB3-interacting and GLEBS motif-containing protein ZNF207	-0.253479	0.231197	-0.0742564	0.07464
A2AJ72	Fubp3	Isoform of Q3TIX6, MCG130458	-0.253115	0.309317	-0.15202	0.0998134
I7HIF3	Atp1b2	Isoform of P14231, ATPase, Na+/K+ transporting, beta 2 polypeptide	-0.252085	0.230457	0.283305	0.124357
P11531	Dmd	Dystrophin	-0.248937	0.434213	-0.262319	0.38506
P50518	Atp6v1e1	V-type proton ATPase subunit E 1	-0.247632	0.149671	0.661192	0.270186
O08599	Stxbp1	Syntaxin-binding protein 1	-0.246858	0.193806	0.290036	0.172451
O54962	Banf1	Barrier-to-autointegration factor	-0.243933	0.110714	-0.191133	0.249526
Q7TMF3	Ndufa12	NADH dehydrogenase [ubiquinone] 1 alpha subcomplex subunit 12	-0.241983	0.190335	-0.492556	0.332975
A0A087WQF8	Ktn1	Isoform of Q61595, Kinectin	-0.241021	0.208927	0.213087	0.154618
Q8VC60	Glb1l	Beta-galactosidase-1-like protein	-0.24093	0.07367	-0.42804	0.899912
Q9CPP6	Ndufa5	NADH dehydrogenase [ubiquinone] 1 alpha subcomplex subunit 5	-0.239989	0.239666	0.0866603	0.0525658
E9Q805	Farp1	Isoform of F8VPU2, FERM, RhoGEF and pleckstrin domain-containing protein 1	-0.239835	0.165042	-0.414786	0.26743
P38647	Hspa9	Stress-70 protein, mitochondrial	-0.238665	0.251605	-0.0636513	0.076078
P31001	Des	Desmin	-0.236859	0.28331	-0.107423	0.0552196
Q8BW22	Ss18l1	Calcium-responsive transactivator	-0.234979	0.126838	0.519546	0.687894
P04370	Mbp	Myelin basic protein	-0.23495	0.166562	-0.712342	0.161314
P56379	Mp68	6.8 kDa mitochondrial proteolipid	-0.234067	0.106894	-0.389291	0.207231
Q8BJ71	Nup93	Nuclear pore complex protein Nup93	-0.230544	0.173977	-0.0630846	0.0747725
E9Q507	Gon4l	Isoform of Q9DB00, GON-4-like protein	-0.229969	0.218023	-0.100703	0.090723
Q9CY58	Serbp1	Plasminogen activator inhibitor 1 RNA-binding protein	-0.227767	0.159748	0.177631	0.165948
Q61495	Dsg1a	Desmoglein-1-alpha	-0.226803	0.214457	0.219195	0.189594
P16546	Sptan1	Spectrin alpha chain, non-erythrocytic 1	-0.225336	0.252465	0.388128	0.0969359
Q3UKJ7	Smu1	WD40 repeat-containing protein SMU1	-0.224643	0.184515	0.465009	0.373742
Q91XU0	Wrnip1	ATPase WRNIP1	-0.221209	0.175	0.296576	0.645147
P18760	Cfl1	Cofilin-1	-0.219576	0.0551295	-0.522967	0.201845
Q9DAW6	Prpf4	U4/U6 small nuclear ribonucleoprotein Prp4	-0.216012	0.139326	0.999696	0.752309
Q61361	Bcan	Brevican core protein	-0.214238	0.0971242	-0.0630002	0.0532222
D3YU50	Mybpc1	Protein Mybpc1	-0.212537	0.205622	-0.366136	0.566337
Q3UB74	Tbrg1	Transforming growth factor beta regulator 1	-0.211347	0.227277	-0.17453	0.234197
E9Q8K5	Ttn	Isoform of A2ASS6, Titin	-0.210306	0.0708454	-1.27577	0.843316
P62137	Ppp1ca	Serine/threonine-protein phosphatase PP1-alpha catalytic subunit	-0.208076	0.212596	0.298601	0.194234
P12970	Rpl7a	60S ribosomal protein L7a	-0.20655	0.161239	0.16017	0.0896363
G5E8J6	Hrc	Histidine rich calcium binding protein, isoform CRA_a	-0.204284	0.0592206	0.530999	0.343598
P20065	Tmsb4x	Thymosin beta-4	-0.203378	0.217443	0.311809	0.111861
P43024	Cox6a1	Cytochrome c oxidase subunit 6A1, mitochondrial	-0.20085	0.0761872	-0.0292509	0.00539213
P60867	Rps20	40S ribosomal protein S20	-0.195672	0.0943355	0.129514	0.173541
Q60597	Ogdh	2-oxoglutarate dehydrogenase, mitochondrial	-0.192627	0.146118	0.192657	0.106945
Q61164	Ctcf	Transcriptional repressor CTCF	-0.191995	0.252787	0.722833	0.390095
Q8CI43	Myl6b	Myosin light chain 6B	-0.191268	0.156877	-0.244379	0.337892
P17182	Eno1	Alpha-enolase	-0.191128	0.078135	0.468654	0.129787
G3UXT7	Fus	Isoform of P56959, RNA-binding protein FUS	-0.190812	0.199276	0.297747	0.149639
P63017	Hspa8	Heat shock cognate 71 kDa protein	-0.188596	0.123667	-0.112268	0.114356
D3Z1T4	Gnb2	Isoform of P62880, Guanine nucleotide-binding protein G(I)/G(S)/G(T) subunit beta-2	-0.185599	0.0721882	0.222205	0.0697899
A0A0A6YXQ7	Prdx6	Isoform of O08709, Peroxiredoxin-6	-0.182067	0.118773	-0.872787	0.518278
E9Q317	Gm10094	Isoform of O55128, Histone deacetylase complex subunit SAP18	-0.175594	0.0713757	-0.0446122	0.0350753
O55022	Pgrmc1	Membrane-associated progesterone receptor component 1	-0.172392	0.182287	0.0845367	0.0807639
Q8CC35	Synpo	Synaptopodin	-0.171239	0.143562	0.500931	0.161155
Q8BL66	Eea1	Early endosome antigen 1	-0.170971	0.147762	-1.17682	1.28706
Q99JF8	Psip1	PC4 and SFRS1-interacting protein	-0.16992	0.14966	0.0537659	0.0672994
Q0P678	Zc3h18	Zinc finger CCCH domain-containing protein 18	-0.169152	0.202477	-0.529927	1.71457
Q62347	Creb1	Isoform of Q01147, Cyclic AMP-responsive element-binding protein 1	-0.167827	0.0947774	0.444617	0.306107
Q9CPQ1	Cox6c	Cytochrome c oxidase subunit 6C	-0.167684	0.10251	0.259618	0.0844939
Q5RL57	Akap8l	Isoform of Q9R0L7, A kinase (PRKA) anchor protein 8-like	-0.165763	0.121723	0.0662324	0.0432282
Q91Z31	Ptbp2	Polypyrimidine tract-binding protein 2	-0.163547	0.0711846	1.34311	1.00832
Q9JJZ2	Tuba8	Tubulin alpha-8 chain	-0.159848	0.185781	-0.260524	0.362063
Q99M28	Rnps1	RNA-binding protein with serine-rich domain 1	-0.157094	0.0439037	0.0309197	0.0414498
O89104	Sypl2	Synaptophysin-like protein 2	-0.155527	0.097198	-0.475658	1.15943
Q99KP6	Prpf19	Pre-mRNA-processing factor 19	-0.14939	0.0257111	0.262469	0.227024
P63260	Actg1	Actin, cytoplasmic 2	-0.148277	0.0607612	0.296218	0.108892
G3UVV4	Hk1	Isoform of P17710, Hexokinase	-0.148091	0.156956	-0.404955	0.155768
Q9CQX8	Mrps36	28S ribosomal protein S36, mitochondrial	-0.148002	0.107061	-0.849709	1.72597
P39053	Dnm1	Dynamin-1	-0.146628	0.0783074	1.58975	0.532728
Q01853	Vcp	Transitional endoplasmic reticulum ATPase	-0.144325	0.198666	0.00533478	0.00468632
Q00547	Hmmr	Hyaluronan mediated motility receptor	-0.143129	0.112605	-0.452338	0.530084
E9QAY6	Immt	Isoform of Q8CAQ8, MICOS complex subunit Mic60	-0.142992	0.132042	-0.418545	0.396902
G5E8R0	Tpm1	Isoform of P58771, Tropomyosin 1, alpha, isoform CRA_i	-0.141583	0.0945704	0.152155	0.0920953
Q9JLC6	Tef	Thyrotroph embryonic factor	-0.137252	0.120848	0.226489	0.358038
P61264	Stx1b	Syntaxin-1B	-0.135779	0.123642	0.749461	0.272003
Q91XL9	Osbpl1a	Oxysterol-binding protein-related protein 1	-0.129037	0.11711	-0.459937	0.811609
Q8CIE6	Copa	Coatomer subunit alpha	-0.127769	0.17146	-0.588108	0.638453
P14152	Mdh1	Malate dehydrogenase, cytoplasmic	-0.127227	0.077796	0.13102	0.0238553
B1AR28	Acadvl	Isoform of P50544, Very long-chain-specific acyl-CoA dehydrogenase, mitochondrial	-0.124141	0.13877	-0.436692	0.536169
Q9DCC5	Cbx3	Isoform of P23198, Cbx3 protein	-0.121823	0.0699757	-0.472197	0.72637
Q7TN99	Cpeb3	Cytoplasmic polyadenylation element-binding protein 3	-0.120836	0.13009	0.345185	0.562585
Q8CBW3	Abi1	Abl interactor 1	-0.118698	0.111053	-0.275176	0.41688
O88737	Bsn	Protein bassoon	-0.116918	0.123418	-0.554088	0.596041
Q9D824	Fip1l1	Pre-mRNA 3'-end-processing factor FIP1	-0.113086	0.066556	-0.617467	0.561477
P43275	Hist1h1a	Histone H1.1	-0.112405	0.0496259	-0.545168	0.121325
P62889	Rpl30	60S ribosomal protein L30	-0.110961	0.05823	-0.0588702	0.0732463
Q6NZN0	Rbm26	RNA-binding protein 26	-0.105212	0.0720494	0.384888	0.345199
A2A6H1	Lasp1	Isoform of Q61792, LIM and SH3 domain protein 1	-0.104313	0.103643	0.417126	0.334552
Q29ZQ5	Mog	Isoform of Q61885, Myelin-oligodendrocyte glycoprotein	-0.104094	0.0812873	-0.966535	1.18205
Q8K2B3	Sdha	Succinate dehydrogenase [ubiquinone] flavoprotein subunit, mitochondrial	-0.103399	0.0985128	-0.113558	0.074704
E9Q7G0	Numa1	Protein Numa1	-0.101371	0.0159105	0.76858	0.65596
P63044	Vamp2	Vesicle-associated membrane protein 2	-0.0966201	0.0550876	0.792125	0.282125
P05063	Aldoc	Fructose-bisphosphate aldolase C	-0.0952054	0.0725375	-1.16651	0.754405
F6V9F1	Pcmt1	Isoform of P23506, Protein-L-isoaspartate O-methyltransferase	-0.0947282	0.136799	-0.494989	0.582555
P26883	Fkbp1a	Peptidyl-prolyl cis-trans isomerase FKBP1A	-0.0934756	0.144893	-0.479601	0.23416
E9PXC0	Srp54c	Isoform of P14576, Protein Srp54b	-0.0930824	0.11931	-0.590653	0.431999
P14115	Rpl27a	60S ribosomal protein L27a	-0.0930727	0.0760868	-0.439976	0.228597
Q5SU73	Coil	Coilin	-0.085891	0.083716	-0.34271	0.342574
Q9D1M4	Eef1e1	Eukaryotic translation elongation factor 1 epsilon-1	-0.0856655	0.100424	0.0553296	0.0534059
P97351	Rps3a	40S ribosomal protein S3a	-0.0854482	0.051543	-0.0032735	0.0027458
Q61142	Spin1	Spindlin-1	-0.0841893	0.113207	0.529552	0.338365
B1ARA3	Rpl26	Isoform of P61255, 60S ribosomal protein L26	-0.0839154	0.015961	-0.215661	0.0960302
Q9CQ75	Ndufa2	NADH dehydrogenase [ubiquinone] 1 alpha subcomplex subunit 2	-0.0793202	0.0697131	-0.0765915	0.0581754
Q8JZX4	Rbm17	Splicing factor 45	-0.0793137	0.0226898	0.570594	0.321716
Q8CCK0	H2afy2	Core histone macro-H2A.2	-0.0765198	0.0288515	0.884743	0.467437
P07310	Ckm	Creatine kinase M-type	-0.0756624	0.0371326	-0.130492	0.131836
Q9Z130	Hnrnpdl	Heterogeneous nuclear ribonucleoprotein D-like	-0.0711953	0.0314813	-0.0146977	0.00201506
Q9JIF9	Myot	Myotilin	-0.0709685	0.0319462	0.162014	0.119953
Q8BL97	Srsf7	Serine/arginine-rich splicing factor 7	-0.0708174	0.0165188	-0.0973387	0.0346696
P68033	Actc1	Actin, alpha cardiac muscle 1	-0.0703644	0.0622668	-0.21967	0.207538
G5E883	Snrpa1	Isoform of P57784, Small nuclear ribonucleoprotein polypeptide A', isoform CRA_a	-0.0637286	0.038682	1.08318	0.794832
A0A087WSI9	Snap91	Isoform of Q61548, Clathrin coat assembly protein AP180	-0.0627846	0.0392895	0.284677	0.0751104
Q9D8N0	Eef1g	Elongation factor 1-gamma	-0.060792	0.0993556	-0.256681	0.149412
Q9CWZ7	Napg	Gamma-soluble NSF attachment protein	-0.060782	0.00636816	-0.401786	0.139698
Q04857	Col6a1	Collagen alpha-1(VI) chain	-0.0605392	0.0432199	0.369907	0.362159
Q61686	Cbx5	Chromobox protein homolog 5	-0.0595554	0.0622618	-0.717383	0.616025
Q8K021	Scamp1	Secretory carrier-associated membrane protein 1	-0.0588554	0.0531622	-0.588077	0.284545
P20152	Vim	Vimentin	-0.0583413	0.0528822	0.417317	0.211529
Q8BVY0	Rsl1d1	Ribosomal L1 domain-containing protein 1	-0.0553504	0.0217904	-0.00346964	0.0150123
Q99LT0	Dpy30	Protein dpy-30 homolog	-0.0531193	0.0260668	0.603128	0.479669
A0A0A6YWP6	Atp6v1h	Isoform of Q8BVE3, V-type proton ATPase subunit H	-0.053059	0.0506672	-0.968241	0.853313
Q3TML0	Pdia6	Isoform of Q922R8, Protein disulfide-isomerase A6	-0.0500983	0.0221261	-0.085568	0.0525083
D3YVX1	Ggt1	Isoform of Q60928, Gamma-glutamyltranspeptidase 1	-0.0492639	0.0394783	0.0894965	0.0774393
P84086	Cplx2	Complexin-2	-0.0491236	0.0316295	-0.198762	0.0533928
Q6P9Z1	Smarcd3	SWI/SNF-related matrix-associated actin-dependent regulator of chromatin subfamily D member 3	-0.0487946	0.00612859	-0.0531216	0.0398322
Q5NCR9	Nsrp1	Nuclear speckle splicing regulatory protein 1	-0.0484583	0.0415992	-0.268628	0.232241
K3W4M2	Ryr1	Isoform of E9PZQ0, Ryanodine receptor 1	-0.0446057	0.0235634	-0.240242	0.164164
Q9DB20	Atp5o	ATP synthase subunit O, mitochondrial	-0.0442639	0.0292997	-0.0277375	0.0258611
Q9EQY0	Ern1	Serine/threonine-protein kinase/endoribonuclease IRE1	-0.043562	0.0508828	-0.827348	1.78338
A2ACZ1	Ebna1bp2	Isoform of Q9D903, Probable rRNA-processing protein EBP2	-0.0428305	0.0306448	-0.00365663	0.000917338
A2ASS6	Ttn	Titin	-0.0416827	0.0384977	-0.290302	0.214197
P09103	P4hb	Protein disulfide-isomerase	-0.0411848	0.0378119	-1.2187	1.96595
D6RGU9	Ubxn2a	Isoform of Q99KJ0, UBX domain containing 4, isoform CRA_d	-0.0391202	0.0330465	-0.307738	0.210502
P62900	Rpl31	60S ribosomal protein L31	-0.0389848	0.0251408	0.623288	0.354476
Q61602	Gli3	Transcriptional activator GLI3	-0.0384022	0.0138616	-0.537985	0.595176
O08749	Dld	Dihydrolipoyl dehydrogenase, mitochondrial	-0.038339	0.0295989	-0.362087	0.229584
Q3UDD3	Poldip3	Isoform of Q8BG81, Polymerase delta-interacting protein 3	-0.0377638	0.0149668	0.474434	0.531912
Q0VBL3	Rbm15	Protein Rbm15	-0.0364158	0.017585	0.461371	0.338326
Q63912	Omg	Oligodendrocyte-myelin glycoprotein	-0.0354048	0.0618919	0.35487	0.205989
Q64332	Syn2	Synapsin-2	-0.0345752	0.0213693	-0.570362	0.246244
P62305	Snrpe	Small nuclear ribonucleoprotein E	-0.0321908	0.0128443	-0.098005	0.0602476
P60710	Actb	Actin, cytoplasmic 1	-0.0285924	0.0240862	-1.70455	0.7103
P09411	Pgk1	Phosphoglycerate kinase 1	-0.0250452	0.0346544	0.267963	0.0988659
P62918	Rpl8	60S ribosomal protein L8	-0.0233825	0.0102428	0.176685	0.11297
Q8VEM8	Slc25a3	Phosphate carrier protein, mitochondrial	-0.0230452	0.0228707	-0.0154536	0.0137243
Q6ZWZ6	Rps12	Isoform of P63323, 40S ribosomal protein S12	-0.0157413	0.0134244	1.87493	0.671582
O08784	Tcof1	Treacle protein	-0.0108124	0.0047014	0.0267155	0.0266805
A0A087WRG2	U2surp	Isoform of Q6NV83, U2 snRNP-associated SURP motif-containing protein	-0.00888532	0.00246917	0.751568	1.88017
P97379	G3bp2	Ras GTPase-activating protein-binding protein 2	-0.00711702	0.0023118	-0.557833	0.505056
P28663	Napb	Beta-soluble NSF attachment protein	-0.00658832	0.00475636	0.112177	0.0669072
Q8K3J1	Ndufs8	NADH dehydrogenase [ubiquinone] iron-sulfur protein 8, mitochondrial	-0.00562494	0.00657052	-0.17502	0.129113
Q91WK2	Eif3h	Eukaryotic translation initiation factor 3 subunit H	-0.00331961	0.00754027	-0.980004	1.405
0	0	0	0	0	0	0
Q80UK8	Ints2	Integrator complex subunit 2	0.00303023	0.00475413	0.229433	0.112024
Q9CQR4	Acot13	Acyl-coenzyme A thioesterase 13	0.00342691	0.000970127	-0.0413408	0.0166043
D3Z4K7	Usp5	Isoform of P56399, Ubiquitin carboxyl-terminal hydrolase 5	0.00487877	0.000607809	-0.267993	0.172126
O55143	Atp2a2	Sarcoplasmic/endoplasmic reticulum calcium ATPase 2	0.004903	0.00401356	0.16055	0.0724956
Q9CZY3	Ube2v1	Ubiquitin-conjugating enzyme E2 variant 1	0.0102226	0.0107532	0.223044	0.117447
Q9QY81	Nup210	Nuclear pore membrane glycoprotein 210	0.0106048	0.0151102	0.28166	0.255656
P05201	Got1	Aspartate aminotransferase, cytoplasmic	0.0114321	0.0226232	-0.808533	0.311313
Q9WTT4	Atp6v1g2	V-type proton ATPase subunit G 2	0.0131124	0.0114866	0.207228	0.0655225
A2BFF8	Dync1i2	Isoform of O88487, Cytoplasmic dynein 1 intermediate chain 2	0.013251	0.00632126	-0.715729	0.502448
P35564	Canx	Calnexin	0.0176125	0.0174968	1.02601	0.716315
P84228	Hist1h3b	Histone H3.2	0.0195424	0.0108176	-3.18594	2.59665
B1ARS3	Mfsd2a	Isoform of Q9DA75, Sodium-dependent lysophosphatidylcholine symporter 1	0.0209071	0.0301734	-0.233635	0.176948
Q61687	Atrx	Transcriptional regulator ATRX	0.0215037	0.0258002	-0.268988	0.233492
Q9QYX7	Pclo	Protein piccolo	0.0228633	0.0183009	-0.786502	1.61483
D3YUK4	Ndufb10	Isoform of Q9DCS9, NADH dehydrogenase [ubiquinone] 1 beta subcomplex subunit 10	0.0233484	0.0110186	-0.0012533	0.0163099
A2APD7	Nop56	Isoform of Q9D6Z1, Nucleolar protein 56	0.0248113	0.0313592	0.0631722	0.0243214
D3YUW8	Pogz	Isoform of Q8BZH4, Pogo transposable element with ZNF domain	0.0248271	0.0246957	1.14581	1.24379
Q8VHX6	Flnc	Filamin-C	0.0268074	0.0118122	0.338935	0.153049
Q7TMI3	Uhrf2	E3 ubiquitin-protein ligase UHRF2	0.0303601	0.0170399	-0.016976	0.0181348
P62317	Snrpd2	Small nuclear ribonucleoprotein Sm D2	0.0315266	0.0217063	-0.0822731	0.119889
Q61103	Dpf2	Zinc finger protein ubi-d4	0.0329506	0.036704	-0.301289	0.22858
Q8R081	Hnrnpl	Heterogeneous nuclear ribonucleoprotein L	0.0344143	0.0280621	-0.201094	0.0656397
Q02257	Jup	Junction plakoglobin	0.0363978	0.0328339	0.0937115	0.066015
Q99MR0	Actl6b	Actin-like protein 6B	0.0366018	0.0301641	0.0174429	0.0249792
Q02566	Myh6	Myosin-6	0.0390108	0.0399027	0.379085	0.524371
Q9CQZ5	Ndufa6	NADH dehydrogenase [ubiquinone] 1 alpha subcomplex subunit 6	0.0390695	0.0373476	1.22907	0.640714
Q3UTJ2	Sorbs2	Sorbin and SH3 domain-containing protein 2	0.0402396	0.0205028	0.204504	0.184059
Q8K0U4	Hspa12a	Heat shock 70 kDa protein 12A	0.0433959	0.0378964	-0.795325	0.289
P68254	Ywhaq	14-3-3 protein theta	0.0435147	0.0488917	0.295081	0.0990947
O55042	Snca	Alpha-synuclein	0.0438683	0.041156	-0.563867	0.151607
Q6PE01	Snrnp40	U5 small nuclear ribonucleoprotein 40 kDa protein	0.043925	0.0357259	-0.0087858	0.00370565
Q62261	Sptbn1	Spectrin beta chain, non-erythrocytic 1	0.0477952	0.0271396	0.656172	0.231879
Q99JB8	Pacsin3	Protein kinase C and casein kinase II substrate protein 3	0.0543668	0.050037	-0.479357	0.491371
F6RJ39	Acin1	Isoform of Q9JIX8, Apoptotic chromatin condensation inducer in the nucleus	0.0573419	0.0456649	0.0913225	0.0634346
P16125	Ldhb	L-lactate dehydrogenase B chain	0.0576873	0.078414	-0.128381	0.0485682
P51881	Slc25a5	ADP/ATP translocase 2	0.059293	0.034739	0.902616	0.20855
Q04750	Top1	DNA topoisomerase 1	0.0633884	0.0577601	0.386311	0.250759
O55125	Nipsnap1	Protein NipSnap homolog 1	0.067826	0.076857	0.83991	0.318556
Q8BMD5	Cdadc1	Cytidine and dCMP deaminase domain-containing protein 1	0.0679111	0.0691905	-0.0451336	0.0367033
Q8QZY9	Sf3b4	Splicing factor 3B subunit 4	0.0708859	0.0543132	-1.54149	2.08135
B1ARH1	Dph1	Isoform of Q5NCQ5, Diphthamide biosynthesis protein 1	0.0733495	0.0544781	-0.580017	0.502591
P01831	Thy1	Thy-1 membrane glycoprotein	0.0740107	0.0901305	0.331418	0.0965297
Q6P4T2	Snrnp200	U5 small nuclear ribonucleoprotein 200 kDa helicase	0.0752069	0.0432436	0.946268	1.11015
Q8R2U0	Seh1l	Nucleoporin SEH1	0.0757553	0.0770218	-0.627898	0.6056
Q9D7A8	Armc1	Armadillo repeat-containing protein 1	0.076069	0.0399007	-0.282391	0.287897
F7B2B4	Atp6v1f	Isoform of Q9D1K2, V-type proton ATPase subunit F	0.0798233	0.0593218	0.208835	0.0761376
P61979	Hnrnpk	Heterogeneous nuclear ribonucleoprotein K	0.0804492	0.05363	0.41735	0.696005
P63276	Rps17	40S ribosomal protein S17	0.0806968	0.0585643	-1.00037	0.468421
Q3TH63	Brd2	Isoform of Q7JJ13, Bromodomain-containing protein 2	0.0856804	0.0676131	-0.603317	0.403183
F8WI31	Plrg1	Isoform of Q922V4, Pleiotropic regulator 1	0.0861535	0.0635169	0.31448	0.15966
Q8BWT1	Acaa2	3-ketoacyl-CoA thiolase, mitochondrial	0.087836	0.116906	0.454733	0.740286
Q8BTF8	Ralyl	RNA-binding Raly-like protein	0.088949	0.0638053	-0.0693562	0.0514161
Q9D287	Bcas2	Pre-mRNA-splicing factor SPF27	0.0907468	0.070037	0.796222	0.966862
Q9D1J3	Sarnp	SAP domain-containing ribonucleoprotein	0.0926121	0.0666278	-0.313727	0.242433
P15864	Hist1h1c	Histone H1.2	0.092717	0.0559988	-0.788413	0.412959
P06745	Gpi	Glucose-6-phosphate isomerase	0.0948118	0.0567857	-0.298476	0.0838216
E9QK16	Fat3	Isoform of Q8BNA6, Protocadherin Fat 3	0.095073	0.0912607	0.282125	0.990195
Q91VB8	haemaglobin alpha 2	Isoform of P01942, Alpha globin 1	0.0957721	0.06023	0.33358	0.107484
E9PUM3	Pygm	Isoform of Q9WUB3, Alpha-1,4 glucan phosphorylase	0.0964836	0.0513464	-0.234255	0.246936
A0A0G2JFD4	Ampd1	Isoform of Q3V1D3, AMP deaminase 1	0.0972294	0.0919322	-0.620586	0.465092
Q99PV0	Prpf8	Pre-mRNA-processing-splicing factor 8	0.0972411	0.134874	0.585365	1.13102
S4R1N6	Rps18	Isoform of P62270, 40S ribosomal protein S18	0.100931	0.149194	-0.896899	0.949401
Q5SX61	Eno3	Isoform of P21550, Beta-enolase	0.102431	0.0356121	-0.601582	0.574871
P61358	Rpl27	60S ribosomal protein L27	0.107948	0.0577861	0.125837	0.046498
P16330	Cnp	2',3'-cyclic-nucleotide 3'-phosphodiesterase	0.110777	0.125496	-0.200186	0.100183
P54227	Stmn1	Stathmin	0.11364	0.0475432	0.0220435	0.000851477
Q6P6L5	Mybpc1	Isoform of D3YU50, Protein Mybpc1	0.119702	0.0310145	-0.0849635	0.0555775
Q3ZB60	Mag	Isoform of P20917, Mag protein	0.119797	0.0820417	-1.21455	0.458461
P52479	Usp10	Ubiquitin carboxyl-terminal hydrolase 10	0.119969	0.144561	-0.00813417	0.00504737
P26443	Glud1	Glutamate dehydrogenase 1, mitochondrial	0.122655	0.151007	0.492126	0.173742
A2AWT6	Ubtf	Isoform of P25976, Nucleolar transcription factor 1	0.124154	0.135491	1.00679	1.00931
Q3V1Z5	Rps4l	40S ribosomal protein S4	0.127904	0.114471	-1.19576	0.848932
A0A087WQY9	Hdlbp	Isoform of Q8VDJ3, Vigilin	0.128224	0.125897	0.293381	0.247623
Q8BGC0	Htatsf1	HIV Tat-specific factor 1 homolog	0.129472	0.0807374	-0.359918	0.213233
Q569Z5	Ddx46	Probable ATP-dependent RNA helicase DDX46	0.131043	0.173991	0.79289	0.595314
D3Z1A1	Qdpr	Isoform of Q8BVI4, Dihydropteridine reductase	0.131692	0.225762	-0.0532401	0.0145569
Q9ES97	Rtn3	Reticulon-3	0.133811	0.211753	-1.31655	1.49038
Q91VR5	Ddx1	ATP-dependent RNA helicase DDX1	0.135021	0.106731	0.836108	1.3186
P63330	Ppp2ca	Serine/threonine-protein phosphatase 2A catalytic subunit alpha isoform	0.135067	0.166925	0.0222513	0.00600339
P99027	Rplp2	60S acidic ribosomal protein P2	0.135776	0.148131	0.252039	0.149775
Q8VDN2	Atp1a1	Sodium/potassium-transporting ATPase subunit alpha-1	0.13858	0.231967	-0.145312	0.0454912
Q8CGP0	Hist3h2bb	Histone H2B type 3-B	0.140995	0.0919472	0.955539	0.798687
D3Z6W1	Map6	Isoform of Q7TSJ2, Microtubule-associated protein 6	0.141047	0.171602	0.996138	0.372347
G3UYZ1	Igsf8	Isoform of Q8R366, Immunoglobulin superfamily member 8	0.146424	0.08326	0.474281	0.136805
A0A0G2JFA5	Atrx	Isoform of Q61687, Transcriptional regulator ATRX	0.157377	0.120009	0.225259	0.181294
Q8CCS6	Pabpn1	Polyadenylate-binding protein 2	0.157719	0.0600119	0.406765	1.16574
D3Z055	Pabpn1	Isoform of Q8CCS6, Polyadenylate-binding protein 2	0.157931	0.191995	-0.58644	0.805083
Q5SW86	Rab1	Isoform of P62821, Ras-related protein Rab-1A	0.158052	0.138697	0.079246	0.0473287
P08775	Polr2a	DNA-directed RNA polymerase II subunit RPB1	0.160921	0.0309279	0.608985	0.254466
Q9CR06	Asph	Isoform of Q8BSY0, Aspartate-beta-hydroxylase, isoform CRA_a	0.163156	0.109958	-0.467192	0.45676
Q8CGP1	Hist1h2bk	Histone H2B type 1-K	0.164416	0.042926	-0.765919	0.63217
P50516	Atp6v1a	V-type proton ATPase catalytic subunit A	0.168305	0.167088	0.852261	0.264005
Q9ET80	Jph1	Junctophilin-1	0.168413	0.114914	-0.0743343	0.0931129
Q8CH09	Sugp2	SURP and G-patch domain-containing protein 2	0.17008	0.121338	0.0816205	0.0495181
Q9CQB4	Uqcrb	Isoform of Q9D855, Cytochrome b-c1 complex subunit 7	0.170584	0.0691881	0.493279	0.310174
A2AR81	Tbr1	Isoform of Q64336, T-box brain protein 1	0.17192	0.140106	0.238215	0.135865
G3UWJ8	Kpna1	Isoform of Q60960, Importin subunit alpha-5	0.174096	0.121788	-0.250989	0.239562
D3Z6E4	Eno2	Isoform of P17183, Enolase	0.178806	0.0953685	-0.376546	0.131377
A8DUK4	Hbbt1	Beta-globin	0.178813	0.0890919	0.388557	0.0798751
Q5NC79	Nme1	Isoform of P15532, Nucleoside diphosphate kinase A	0.179846	0.154973	-0.0515428	0.0196651
Q99020	Hnrnpab	Heterogeneous nuclear ribonucleoprotein A/B	0.180168	0.125138	-0.659037	0.467535
P62311	Lsm3	U6 snRNA-associated Sm-like protein LSm3	0.182031	0.201503	0.0265595	0.0339165
D3Z4U0	Zranb2	Isoform of Q9R020, Zinc finger Ran-binding domain-containing protein 2	0.182289	0.244774	0.696343	1.21508
Q8BHS3	Rbm22	Pre-mRNA-splicing factor RBM22	0.185693	0.206965	-0.236945	0.0917742
P05213	Tuba1b	Tubulin alpha-1B chain	0.187046	0.0770325	0.551476	0.392085
P14733	Lmnb1	Lamin-B1	0.188395	0.100455	-0.165649	0.246453
Q63850	Nup62	Nuclear pore glycoprotein p62	0.191522	0.130268	0.121108	0.0635275
Q62167	Ddx3x	ATP-dependent RNA helicase DDX3X	0.193366	0.151622	0.375524	0.319262
P14131	Rps16	40S ribosomal protein S16	0.194267	0.0695518	0.0529773	0.0401525
Q9CYH6	Rrs1	Ribosome biogenesis regulatory protein homolog	0.202388	0.23794	0.0234467	0.0343811
P16330	Cnp	2',3'-cyclic-nucleotide 3'-phosphodiesterase	0.203212	0.156221	-0.327423	0.185531
Q8BFU2	Hist3h2a	Histone H2A type 3	0.204598	0.0653837	0.359792	0.305564
Q9DCU2	Pllp	Plasmolipin	0.205183	0.145605	0.0521695	0.00943321
P59235	Nup43	Nucleoporin Nup43	0.205989	0.139212	-0.0562756	0.03608
A2ALV1	Sh3gl2	Isoform of Q62420, Endophilin-A1	0.206256	0.0947655	0.506751	0.174805
P10637	Mapt	Microtubule-associated protein tau	0.20727	0.159005	0.380404	0.114954
E9Q3G8	Nup153	Protein Nup153	0.208661	0.104495	0.142789	0.10497
Q542V3	Srsf4	Isoform of Q8VE97, Serine/arginine-rich-splicing factor 4	0.209116	0.0938337	-0.4182	0.573475
Q9QYB8	Add2	Beta-adducin	0.210581	0.220337	-0.427363	0.490979
A2BI12	Psip1	Isoform of Q99JF8, PC4 and SFRS1-interacting protein	0.212945	0.131295	0.212878	0.288506
Q9JJV2	Pfn2	Profilin-2	0.214078	0.119959	0.183675	0.0455729
P61965	Wdr5	WD repeat-containing protein 5	0.214131	0.100678	-0.278458	0.298365
Q7TNC4	Luc7l2	Putative RNA-binding protein Luc7-like 2	0.21465	0.144443	-0.0405236	0.0262104
P61982	Ywhag	14-3-3 protein gamma	0.216303	0.0900026	0.31912	0.122693
P47963	Rpl13	60S ribosomal protein L13	0.22072	0.141442	0.218078	0.149043
P70372	Elavl1	ELAV-like protein 1	0.221418	0.112188	0.708502	1.3375
E9Q7L0	Ogdhl	Protein Ogdhl	0.223062	0.495757	0.712551	0.372494
Q60675	Lama2	Laminin subunit alpha-2	0.223735	0.191041	-0.429957	0.36089
P43006	Slc1a2	Excitatory amino acid transporter 2	0.224382	0.178128	1.14815	0.365589
P05064	Aldoa	Fructose-bisphosphate aldolase A	0.22695	0.122312	-0.899159	0.276725
G5E850	Cyb5a	Isoform of P56395, Cytochrome b-5, isoform CRA_a	0.226984	0.168395	-0.266295	0.249772
P97807	Fh	Fumarate hydratase, mitochondrial	0.227364	0.238604	0.419222	0.293261
Q3TXX4	Slc17a7	Vesicular glutamate transporter 1	0.22739	0.337615	-0.567654	0.583688
Q9R190	Mta2	Metastasis-associated protein MTA2	0.229041	0.134607	0.0433597	0.00855692
Q9JLI8	Sart3	Squamous cell carcinoma antigen recognized by T-cells 3	0.230441	0.153345	0.0391373	0.0290247
O70622	Rtn2	Reticulon-2	0.233904	0.100975	-0.0892904	0.0582544
Q64012	Raly	RNA-binding protein Raly	0.241528	0.142207	0.660689	1.26027
Q9D8T7	Slirp	SRA stem-loop-interacting RNA-binding protein, mitochondrial	0.241676	0.0653997	-1.00501	0.53005
Q8C391	Exoc4	Isoform of O35382, Exocyst complex component 4	0.243219	0.250604	-0.837832	0.82008
Q3TSG4	Alkbh5	RNA demethylase ALKBH5	0.243265	0.268146	0.193205	0.142612
Q8BIQ5	Cstf2	Cleavage stimulation factor subunit 2	0.245263	0.16939	0.233969	0.332751
Q8BP67	Rpl24	60S ribosomal protein L24	0.247359	0.254213	-0.287601	0.280687
Q5XKE0	Mybpc2	Myosin-binding protein C, fast-type	0.247993	0.0742513	-0.736458	0.506944
P56382	Atp5e	ATP synthase subunit epsilon, mitochondrial	0.249454	0.145217	-0.220112	0.125203
Q61656	Ddx5	Probable ATP-dependent RNA helicase DDX5	0.250264	0.113609	0.381619	0.584213
E9PUX0	Mtdh	Isoform of Q80WJ7, Protein LYRIC	0.250559	0.32557	0.695542	0.691627
P21619	Lmnb2	Lamin-B2	0.251481	0.133606	0.636625	1.95922
Q9ESX5	Dkc1	H/ACA ribonucleoprotein complex subunit 4	0.252073	0.166564	-0.586793	0.364587
Q8BIF2	Rbfox3	RNA binding protein fox-1 homolog 3	0.255042	0.380019	0.66846	0.539991
Q60847	Col12a1	Collagen alpha-1(XII) chain	0.257494	0.282247	-0.0971347	0.0733633
P23927	Cryab	Alpha-crystallin B chain	0.273733	0.369068	-0.30468	0.265267
Q9ERD7	Tubb3	Tubulin beta-3 chain	0.275141	0.223578	0.261962	0.13885
P14094	Atp1b1	Sodium/potassium-transporting ATPase subunit beta-1	0.275639	0.243363	0.247082	0.100853
D3YVV9	Synpo2	Isoform of Q91YE8, Synaptopodin-2	0.27593	0.209777	0.298803	0.285095
Q5SVI0	Camk2b	Isoform of P28652, Calcium/calmodulin-dependent protein kinase type II subunit beta	0.281914	0.271218	0.0313711	0.0229684
Q91WM3	Rrp9	U3 small nucleolar RNA-interacting protein 2	0.282268	0.231095	0.730547	0.813643
D3YXK2	Safb	Scaffold attachment factor B1	0.284202	0.119569	-0.327764	0.368301
Q9JJ43	Rbfox1	RNA binding protein fox-1 homolog 1	0.287128	0.334349	0.373682	0.369941
A2A6J1	Tnnt3	Isoform of Q9QZ47, Troponin T, fast skeletal muscle	0.288178	0.137685	-0.101099	0.0583873
Q99KX1	Mlf2	Myeloid leukemia factor 2	0.288911	0.52139	-0.510269	0.210755
Q3THW5	H2afv	Histone H2A.V	0.290384	0.145585	0.737678	0.850596
P03995	Gfap	Glial fibrillary acidic protein	0.292869	0.196055	0.213755	0.0750564
Q99KG3	Rbm10	RNA-binding protein 10	0.293554	0.923856	-0.240965	0.0906217
P14211	Calr	Calreticulin	0.295662	0.487279	-0.158335	0.115067
Q9Z204	Hnrnpc	Heterogeneous nuclear ribonucleoproteins C1/C2	0.298294	0.170485	0.0969696	0.220127
Q9JK53	Prelp	Prolargin	0.29989	0.170967	0.789715	0.630015
Q64521	Gpd2	Glycerol-3-phosphate dehydrogenase, mitochondrial	0.300173	0.439007	-0.478219	0.526655
P70670	Naca	Nascent polypeptide-associated complex subunit alpha, muscle-specific form	0.302915	0.248472	0.606709	0.473371
P62281	Rps11	40S ribosomal protein S11	0.303598	0.180164	-0.0177639	0.0256414
Q7TPV4	Mybbp1a	Myb-binding protein 1A	0.305134	0.193522	0.141814	0.0722666
Q8VCH9	Lrrc3b	Leucine-rich repeat-containing protein 3B	0.305557	0.0560295	0.39958	0.386396
Q05816	Fabp5	Fatty acid-binding protein, epidermal	0.306258	0.244414	-0.728663	0.484761
E9Q9K8	Akap6	Protein Akap6	0.310277	0.265096	0.327916	0.272108
P0C0S6	H2afz	Histone H2A.Z	0.311255	0.27444	0.529337	1.64043
Q9WUM5	Suclg1	Succinyl-CoA ligase [ADP/GDP-forming] subunit alpha, mitochondrial	0.312011	0.151609	0.276752	0.103959
Q6PFD9	Nup98	Nuclear pore complex protein Nup98-Nup96	0.313061	0.171812	0.0623185	0.0508745
Q99MQ4	Aspn	Asporin	0.314662	0.14674	-0.324019	0.194205
Q9R1T4	2016-09-06	Septin-6	0.318492	0.418918	-0.40236	0.513523
Q9CYN2	Spcs2	Signal peptidase complex subunit 2	0.319855	0.239027	1.0219	0.585091
I7HJS1	Emd	Isoform of O08579, Emerin	0.320805	0.305193	-0.0707806	0.0432466
Q9ERU9	Ranbp2	E3 SUMO-protein ligase RanBP2	0.323899	0.239304	1.24732	1.15709
P62274	Rps29	40S ribosomal protein S29	0.327286	0.509555	-0.121859	0.0660309
F8VQJ3	Lamc1	Isoform of P02468, Laminin subunit gamma-1	0.327889	0.270819	-0.481752	0.423424
Q6NVF9	Cpsf6	Cleavage and polyadenylation specificity factor subunit 6	0.330517	0.179582	0.733038	0.560632
A2A8V8	Srrm1	Isoform of Q52KI8, Serine/arginine repetitive matrix protein 1	0.335894	0.517757	-0.0455915	0.0297458
P63154	Crnkl1	Crooked neck-like protein 1	0.336151	0.344607	0.780769	0.454603
P68404	Prkcb	Protein kinase C beta type	0.336779	0.372891	-0.55514	0.239234
E9QPX3	Ndufs4	Isoform of Q9CXZ1, NADH dehydrogenase [ubiquinone] iron-sulfur protein 4, mitochondrial	0.337205	0.237921	0.234405	0.152688
P28659	Celf1	CUGBP Elav-like family member 1	0.337356	0.278836	-0.695224	1.83877
P83870	Phf5a	PHD finger-like domain-containing protein 5A	0.339797	0.148952	-0.0932018	0.100195
D3Z1U9	Ndufv1	Isoform of Q91YT0, NADH dehydrogenase [ubiquinone] flavoprotein 1, mitochondrial	0.341537	0.374684	0.370307	0.539928
Q9CXS4	Cenpv	Centromere protein V	0.345554	0.146617	0.184907	0.139612
P41105	Rpl28	60S ribosomal protein L28	0.351423	0.541704	-0.431469	0.721491
P63325	Rps10	40S ribosomal protein S10	0.356952	0.279463	-1.1115	1.18881
Q9CR57	Rpl14	60S ribosomal protein L14	0.359342	0.229393	0.425678	0.348257
P60335	Pcbp1	Poly(rC)-binding protein 1	0.365297	0.607331	0.16883	0.102814
Q8VDS4	Rprd1a	Regulation of nuclear pre-mRNA domain-containing protein 1A	0.369012	0.873748	-0.743922	0.610355
P62830	Rpl23	60S ribosomal protein L23	0.369452	0.362819	0.541843	0.297456
Q9CZU6	Cs	Citrate synthase, mitochondrial	0.37066	0.455589	-0.0271584	0.0282497
Q99K48	Nono	Non-POU domain-containing octamer-binding protein	0.373923	0.172356	0.290763	0.589191
E9PWZ3	Rpl3l	Protein Rpl3l	0.375023	0.322718	-0.52088	0.55858
P14873	Map1b	Microtubule-associated protein 1B	0.375159	1.41428	0.226176	0.119798
Q9CWF2	Tubb2b	Tubulin beta-2B chain	0.375424	0.519094	-1.76755	1.61173
Q7TQF7	Amph	Amphiphysin	0.376095	0.374245	0.0571158	0.0261098
S4R1W1	Gm3839	Glyceraldehyde-3-phosphate dehydrogenase	0.376766	0.228105	0.340382	0.0845732
Q9JKC6	Cend1	Cell cycle exit and neuronal differentiation protein 1	0.379954	0.337113	0.218329	0.11638
Q8K0H5	Taf10	Transcription initiation factor TFIID subunit 10	0.381074	0.457884	0.166771	0.211254
A2AR02	Ppig	Peptidyl-prolyl cis-trans isomerase G	0.38166	0.525159	-0.860094	2.28975
P48758	Cbr1	Carbonyl reductase [NADPH] 1	0.385007	0.653705	-0.86938	0.963267
Q80UW8	Polr2e	DNA-directed RNA polymerases I, II, and III subunit RPABC1	0.386924	0.137022	-0.666486	0.335888
D3YW09	Sf3a2	Isoform of Q62203, Splicing factor 3A subunit 2	0.387773	0.221503	0.704758	0.928344
P84089	Erh	Enhancer of rudimentary homolog	0.390558	0.149121	0.175512	0.45231
Q9JKK7	Tmod2	Tropomodulin-2	0.390652	0.572558	0.00155582	0.0158179
Q62093	Srsf2	Serine/arginine-rich splicing factor 2	0.390915	0.186781	0.504839	0.885396
Q8R480	Nup85	Nuclear pore complex protein Nup85	0.391755	0.0617971	0.564597	0.103659
O35900	Lsm2	U6 snRNA-associated Sm-like protein LSm2	0.392194	0.662242	0.192322	0.186996
Q3UPR7	Tmem102	Transmembrane protein 102	0.393198	0.178315	0.309566	0.212726
Q9CR68	Uqcrfs1	Cytochrome b-c1 complex subunit Rieske, mitochondrial	0.393584	0.244525	0.321022	0.18443
Q8CB77	Tceb3	Transcription elongation factor B polypeptide 3	0.393819	0.323572	-1.21657	0.975371
Q91VE6	Nifk	MKI67 FHA domain-interacting nucleolar phosphoprotein	0.394922	0.109733	-1.28453	0.479841
F6T0A8	Adck3	Isoform of Q60936, Atypical kinase ADCK3, mitochondrial	0.39502	0.602967	0.0973232	0.0774052
D3YYN7	Atp1a2	Isoform of Q6PIE5, Sodium/potassium-transporting ATPase subunit alpha-2	0.39521	0.233411	-0.0351176	0.0328445
O88532	Zfr	Zinc finger RNA-binding protein	0.395963	0.376006	0.213532	0.254334
Q9QYG0	Ndrg2	Protein NDRG2	0.397024	0.678026	-1.31734	1.45964
P84104	Srsf3	Serine/arginine-rich splicing factor 3	0.398062	0.227114	0.279171	1.08073
Q8VH51	Rbm39	RNA-binding protein 39	0.398405	0.27376	-0.299459	0.406819
Q923D4	Sf3b5	Splicing factor 3B subunit 5	0.398875	0.243055	0.288985	0.821877
A2AL12	Hnrnpa3	Isoform of Q8BG05, Heterogeneous nuclear ribonucleoprotein A3	0.399223	0.370992	0.000333928	0.000218393
Q80U93	Nup214	Nuclear pore complex protein Nup214	0.401563	0.323631	0.333365	0.540044
D3Z4A4	Prdx2	Isoform of Q61171, Peroxiredoxin-2	0.401662	0.51397	-0.607056	0.372529
Q6VGS5	Ccdc88c	Protein Daple	0.402974	0.433035	-0.0421405	0.0549559
D3Z4D9	C2cd3	Isoform of Q52KB6, C2 domain-containing protein 3	0.402999	0.553515	0.159422	0.132326
Q6GSS7	Hist2h2aa1	Histone H2A type 2-A	0.403658	0.296994	0.50494	1.16319
Q7M739	Tpr	Isoform of F6ZDS4, Nuclear pore complex-associated intranuclear coiled-coil protein TPR	0.404052	0.197951	0.472315	0.421195
F6ZDS4	Tpr	Nucleoprotein TPR	0.40605	0.753367	0.111272	0.110131
G3UZK4	Rpl18	Isoform of P35980, 60S ribosomal protein L18	0.40681	0.285577	0.0250697	0.00372665
Q9CQU1	Mfap1	Microfibrillar-associated protein 1	0.409544	0.241986	0.967389	0.689292
P19246	Nefh	Neurofilament heavy polypeptide	0.411124	0.285171	0.0793259	0.0124349
Q9CQ69	Uqcrq	Cytochrome b-c1 complex subunit 8	0.413064	0.453272	-0.800334	0.845009
P47915	Rpl29	60S ribosomal protein L29	0.413557	0.239969	-0.764847	0.507169
P43274	Hist1h1e	Histone H1.4	0.41647	0.360077	0.0486152	0.0379091
Q9JKS4	Ldb3	LIM domain-binding protein 3	0.416523	0.142149	0.753642	0.463355
Q9Z2Y3	Homer1	Homer protein homolog 1	0.419622	0.373604	0.403677	0.293108
Q9WV02	Rbmx	RNA-binding motif protein, X chromosome	0.419729	0.141727	-0.969475	0.431074
A0A0A6YW67	Gm8797	MCG23377, isoform CRA_b	0.420749	0.211713	-0.54707	0.219598
Q9CX86	Hnrnpa0	Heterogeneous nuclear ribonucleoprotein A0	0.422634	0.386639	0.690563	1.34892
O35737	Hnrnph1	Heterogeneous nuclear ribonucleoprotein H	0.42292	0.212308	0.231347	0.376124
Q7TNV0	Dek	Protein DEK	0.424091	0.344355	0.950911	0.675575
Q8BH80	Vapb	Isoform of Q9QY76, Vesicle-associated membrane protein, associated protein B and C	0.425031	0.222878	-0.0557078	0.0212046
Q6ZQI3	Mlec	Malectin	0.426013	0.550431	-0.668828	0.383005
P99029	Prdx5	Peroxiredoxin-5, mitochondrial	0.427737	0.266521	-1.78393	0.726186
Q9WV92	Epb41l3	Band 4.1-like protein 3	0.428504	0.77245	-0.217884	0.106338
O70172	Pip4k2a	Phosphatidylinositol 5-phosphate 4-kinase type-2 alpha	0.429363	0.836899	-0.0182194	0.020767
Q80VD1	Fam98b	Protein FAM98B	0.43445	0.5114	0.557428	0.386398
Q9QXV0	Pcsk1n	ProSAAS	0.435661	0.653436	0.51592	0.195538
Q9CQI3	Gmfb	Glia maturation factor beta	0.436491	0.329302	-0.640212	1.05142
P48678	Lmna	Prelamin-A/C	0.442581	0.232745	0.430367	0.672217
P14206	Rpsa	40S ribosomal protein SA	0.444275	0.228028	0.206245	0.303275
Q8BYI9	Tnr	Tenascin-R	0.444738	0.905185	-0.0203809	0.00662965
Q921M3	Sf3b3	Splicing factor 3B subunit 3	0.445023	0.313268	0.871955	0.926801
Q61990	Pcbp2	Poly(rC)-binding protein 2	0.445036	0.499883	0.291187	0.214985
Q99P88	Nup155	Nuclear pore complex protein Nup155	0.445353	0.451392	0.563146	0.447677
G5E924	Hnrnpl	Isoform of Q8R081, Heterogeneous nuclear ribonucleoprotein L	0.446298	0.166457	0.205992	0.359652
E9QML5	Zfp638	Isoform of Q61464, Zinc finger protein 638	0.447115	0.665166	-0.291502	0.409801
Q9D2G2	Dlst	2-oxoglutarate dehydrogenase complex, mitochondrial	0.447474	0.21788	-0.752839	0.35213
Q9Z315	Sart1	U4/U6.U5 tri-snRNP-associated protein 1	0.449603	0.272852	0.435846	0.28241
Q60972	Rbbp4	Histone-binding protein RBBP4	0.452335	0.153297	0.162016	0.210443
B1AXZ4	Elavl2	Isoform of Q60899, ELAV-like protein	0.455662	0.341902	0.862105	0.333648
Q9JIX0	Eny2	Transcription and mRNA export factor ENY2	0.458703	0.364811	0.407963	0.725304
Q9CR51	Atp6v1g1	V-type proton ATPase subunit G 1	0.460109	0.779193	-0.490313	0.255238
P60824	Cirbp	Cold-inducible RNA-binding protein	0.461144	0.200555	0.722621	0.434654
O35344	Kpna3	Importin subunit alpha-4	0.462681	0.216749	0.131862	0.14643
Q6ZWZ7	Rpl17	Isoform of Q9CPR4, 60S ribosomal protein L17	0.464877	0.35485	0.111975	0.10121
Q9CRA2	Pdlim5	Isoform of Q8CI51, PDZ and LIM domain protein 5	0.465147	0.527485	0.563909	0.6652
D6RG95	Ythdc1	Isoform of E9Q5K9, YTH domain-containing protein 1	0.46616	0.349431	0.27368	0.56616
Q8C2Q3	Rbm14	RNA-binding protein 14	0.466195	0.263863	0.33911	0.327866
P60879	Snap25	Synaptosomal-associated protein 25	0.466778	0.579177	0.0434279	0.00123391
P53986	Slc16a1	Monocarboxylate transporter 1	0.468016	0.425211	0.0818912	0.0607229
P20357	Map2	Microtubule-associated protein 2	0.468836	0.461667	0.188179	0.138286
Q91Z69	Srgap1	SLIT-ROBO Rho GTPase-activating protein 1	0.46966	0.157821	0.60814	0.37735
P47911	Rpl6	60S ribosomal protein L6	0.472939	0.269964	-0.969616	0.653087
D3Z4B0	Srsf11	Isoform of E9Q6E5, Protein Srsf11	0.473111	0.492914	0.754426	0.838838
E9Q9K5	Trdn	Triadin	0.47597	0.412731	-0.197767	0.157723
D3YYW8	Rbm42	Isoform of Q91V81, RNA-binding protein 42	0.477868	1.10441	-0.0567509	0.0339107
P05977	Myl1	Myosin light chain 1/3, skeletal muscle isoform	0.480061	0.275724	-0.594431	0.265331
Q8K019	Bclaf1	Bcl-2-associated transcription factor 1	0.482923	0.208383	-0.0874541	0.0867119
B8JKK2	Rpl15	Isoform of Q9CZM2, Ribosomal protein L15	0.484662	0.430779	0.107806	0.0631913
G5E866	Sf3b1	Isoform of Q99NB9, Splicing factor 3B subunit 1	0.484935	0.452364	0.747167	0.917321
Q8BZ71	Stac3	SH3 and cysteine-rich domain-containing protein 3	0.485756	0.571492	-0.176015	0.132026
O88291	Znf326	DBIRD complex subunit ZNF326	0.486022	0.349067	-0.0558031	0.0476753
P34884	Mif	Macrophage migration inhibitory factor	0.490072	0.36307	0.0531473	0.0143736
Q80ZM5	H1fx	H1 histone family, member X	0.490259	0.769063	0.218873	0.216057
Q62318	Trim28	Transcription intermediary factor 1-beta	0.491528	0.231703	1.08642	1.44711
P68510	Ywhah	14-3-3 protein eta	0.49174	0.442869	-0.308445	0.20622
P09671	Sod2	Superoxide dismutase [Mn], mitochondrial	0.492209	0.962739	-0.17577	0.0925031
Q8C0L0	Tmx4	Thioredoxin-related transmembrane protein 4	0.494413	0.553667	0.385513	0.363657
P60122	Ruvbl1	RuvB-like 1	0.4952	0.315533	0.396302	0.701847
O08583	Alyref	THO complex subunit 4	0.497463	0.198117	0.313796	0.557014
P18872	Gnao1	Guanine nucleotide-binding protein G(o) subunit alpha	0.500068	0.576626	0.552755	0.16829
O35295	Purb	Transcriptional activator protein Pur-beta	0.50184	0.257383	-0.0933799	0.0808543
Q78PY7	Snd1	Staphylococcal nuclease domain-containing protein 1	0.50225	0.432428	0.776183	0.646385
Q9D883	U2af1	Splicing factor U2AF 35 kDa subunit	0.503448	0.232426	-1.276	0.716213
Q62241	Snrpc	U1 small nuclear ribonucleoprotein C	0.504723	0.719308	0.0979065	0.138284
Q8BI08	Mal2	Protein MAL2	0.510448	0.341044	-0.226315	0.0966536
Q9Z1M8	Ik	Protein Red	0.512311	0.395127	0.418475	0.509525
Q6IRU5	Cltb	Clathrin light chain B	0.512346	0.376848	-0.849999	0.392598
E9PUL5	Prrt2	Proline-rich transmembrane protein 2	0.51329	0.49342	0.514693	0.248594
Q9DCW4	Etfb	Electron transfer flavoprotein subunit beta	0.514096	0.54664	-0.710681	0.854765
Q921K2	Parp1	Isoform of P11103, Poly (ADP-ribose) polymerase family, member 1	0.516916	0.230547	0.201677	0.257423
P99024	Tubb5	Tubulin beta-5 chain	0.521773	0.558187	0.301918	0.242235
P62814	Atp6v1b2	V-type proton ATPase subunit B, brain isoform	0.522959	0.470732	1.30812	0.52105
O88569	Hnrnpa2b1	Heterogeneous nuclear ribonucleoproteins A2/B1	0.52527	0.327912	-0.0960826	0.197882
Q6P8J7	Ckmt2	Creatine kinase S-type, mitochondrial	0.5262	0.353802	-0.268422	0.178724
Q6PFR5	Tra2a	Transformer-2 protein homolog alpha	0.526499	0.227707	0.32609	0.408244
Q9CQQ7	Atp5f1	ATP synthase F(0) complex subunit B1, mitochondrial	0.527183	0.509245	0.607334	0.681424
Q9JL35	Hmgn5	High mobility group nucleosome-binding domain-containing protein 5	0.527705	0.609485	-0.0714317	0.0499521
P80314	Cct2	T-complex protein 1 subunit beta	0.527835	1.12712	-0.289988	0.150169
P20029	Hspa5	78 kDa glucose-regulated protein	0.529668	0.204042	0.0838088	0.0699755
F6ZBL2	Mib1	Isoform of Q80SY4, E3 ubiquitin-protein ligase MIB1	0.532367	0.711372	-0.0109326	6.30267e-05
Q91VL8	Terf2ip	Telomeric repeat-binding factor 2-interacting protein 1	0.536458	0.490044	0.0837906	0.0429043
Q9JHS9	Cwc15	Spliceosome-associated protein CWC15 homolog	0.538176	0.346852	0.0457253	0.0326599
P29341	Pabpc1	Polyadenylate-binding protein 1	0.545841	0.681936	-0.635036	0.459393
Q9Z103	Adnp	Activity-dependent neuroprotector homeobox protein	0.546895	0.538115	1.28642	1.29044
Q9R1C7	Prpf40a	Pre-mRNA-processing factor 40 homolog A	0.547247	0.603415	-0.571506	0.435876
P97427	Crmp1	Dihydropyrimidinase-related protein 1	0.548632	0.287648	0.0454549	0.000786477
Q9DBJ1	Pgam1	Phosphoglycerate mutase 1	0.554162	0.761626	1.22133	0.3933
E9Q279	Ptbp1	Isoform of P17225, Polypyrimidine tract-binding protein 1	0.555598	0.58554	-0.0969048	0.0798241
Q8R1M2	H2afj	Histone H2A.J	0.555755	0.38171	-0.90414	1.5939
V9GXT5	Nav2	Isoform of E9Q842, Protein Nav2	0.557323	0.781503	0.00337689	0.000730066
P62869	Tceb2	Transcription elongation factor B polypeptide 2	0.557405	0.496376	-0.427652	0.269777
Q9JIG8	Praf2	PRA1 family protein 2	0.557948	0.52456	-0.725758	0.529642
Q640R3	Hepacam	Hepatocyte cell adhesion molecule	0.557957	0.533597	-0.380339	0.350768
Q9QYS9	Qki	Protein quaking	0.558547	0.561705	-0.23936	0.258569
E9Q070	Gm8730	Uncharacterized protein	0.565214	0.943336	-0.460377	0.350198
Q9CQI7	Snrpb2	U2 small nuclear ribonucleoprotein B''	0.569191	0.460913	1.10884	2.32347
Q99N28	Cadm3	Cell adhesion molecule 3	0.570903	0.622707	-0.171664	0.106036
Q8CI03	Flywch1	FLYWCH-type zinc finger-containing protein 1	0.576817	1.67147	-0.530461	0.65186
Q80TB8	Vat1l	Synaptic vesicle membrane protein VAT-1 homolog-like	0.578901	0.694309	-0.484878	0.853812
O35730	Ring1	E3 ubiquitin-protein ligase RING1	0.580627	0.722827	-0.297239	0.361562
E9Q0T8	Dnah7a	Protein Dnah7a	0.582514	0.435788	-0.0391221	0.0195712
Q9CR62	Slc25a11	Mitochondrial 2-oxoglutarate/malate carrier protein	0.589848	0.676829	0.349562	0.409224
A2APA3	Cstf1	Isoform of Q99LC2, Cleavage stimulation factor subunit 1	0.591688	0.845131	0.486278	0.697278
Q64525	Hist2h2bb	Histone H2B type 2-B	0.600715	0.227105	0.750273	1.87333
P63158	Hmgb1	High mobility group protein B1	0.601679	0.386916	1.17812	1.37302
G3X8Z3	Ccdc146	Isoform of E9Q9F7, MCG120103, isoform CRA_b	0.603627	0.882771	0.155952	0.153135
E9Q6R3	Sec22b	Isoform of O08547, Vesicle-trafficking protein SEC22b	0.604493	0.656684	0.640846	0.443123
P56391	Cox6b1	Cytochrome c oxidase subunit 6B1	0.605994	0.23601	0.899568	0.553739
Q8CGY8	Ogt	UDP-N-acetylglucosamine--peptide N-acetylglucosaminyltransferase 110 kDa subunit	0.607335	1.48524	-0.010618	0.00929744
Q9R0U0	Srsf10	Serine/arginine-rich splicing factor 10	0.613801	0.341172	0.0850788	0.112136
Q61937	Npm1	Nucleophosmin	0.614097	0.278106	0.128662	0.213322
P62806	Hist1h4a	Histone H4	0.619109	0.601562	0.447223	0.61684
G3UZ34	Eftud2	Isoform of O08810, 116 kDa U5 small nuclear ribonucleoprotein component	0.628714	1.06999	0.978466	1.41006
P49586	Pcyt1a	Choline-phosphate cytidylyltransferase A	0.629059	0.257971	0.628937	0.371679
B1ARW4	Ndufs5	Isoform of Q99LY9, NADH dehydrogenase [ubiquinone] iron-sulfur protein 5	0.629354	0.437628	-0.155879	0.0955741
E9QPT4	Phc3	Isoform of Q8CHP6, Polyhomeotic-like protein 3	0.629901	0.506817	-0.0384191	0.0242468
P63011	Rab3a	Ras-related protein Rab-3A	0.631174	0.610418	0.23029	0.115804
Q9QYR6	Map1a	Microtubule-associated protein 1A	0.638339	1.51228	0.818224	0.447898
Q9QX47	Son	Protein SON	0.639338	0.32128	0.166419	0.117826
Q8C078	Camkk2	Calcium/calmodulin-dependent protein kinase kinase 2	0.650094	0.311984	-0.167251	0.125365
Q9CWE0	Mtfr1l	Mitochondrial fission regulator 1-like	0.65508	0.765629	-0.306042	0.327494
Q9CRB6	Tppp3	Tubulin polymerization-promoting protein family member 3	0.657809	0.459253	-0.282747	0.130398
P35979	Rpl12	60S ribosomal protein L12	0.659461	0.943867	0.567919	0.350988
Q8C2Q8	Atp5c1	Isoform of Q91VR2, ATP synthase subunit gamma	0.659533	0.838469	1.17543	0.609965
P62849	Rps24	40S ribosomal protein S24	0.65996	0.591112	-0.529489	0.346911
Q8BTI8	Srrm2	Serine/arginine repetitive matrix protein 2	0.661533	0.317902	0.0132849	0.0156687
F8WHF9	Sf1	Isoform of Q64213, Splicing factor 1	0.662277	0.494632	-0.0413821	0.0391115
Q8BMK4	Ckap4	Cytoskeleton-associated protein 4	0.664389	0.376943	-0.470927	1.16955
P70399	Tp53bp1	Tumor suppressor p53-binding protein 1	0.664616	0.666687	0.826821	0.735255
Q923D5	Wbp11	WW domain-binding protein 11	0.67036	0.459958	0.927971	0.687576
Q8R3Y5	C19orf47	Uncharacterized protein C19orf47 homolog	0.672753	0.437612	0.392674	0.219526
P17665	Cox7c	Cytochrome c oxidase subunit 7C, mitochondrial	0.678801	0.732809	0.219775	0.136199
P43277	Hist1h1d	Histone H1.3	0.682021	0.590631	-0.204262	0.0851226
Q9D4T3	Pelp1	Isoform of Q9DBD5, Proline, glutamic acid and leucine rich protein 1, isoform CRA_b	0.683501	1.268	0.0506892	0.0553037
P62313	Lsm6	U6 snRNA-associated Sm-like protein LSm6	0.683873	0.539054	-0.358383	0.249448
Q810A7	Ddx42	ATP-dependent RNA helicase DDX42	0.686198	1.61824	0.178834	0.136781
Q8CGC6	Rbm28	RNA-binding protein 28	0.689696	0.348033	-0.516796	0.28944
P63040	Cplx1	Complexin-1	0.69019	1.0514	-1.0869	0.584662
P62307	Snrpf	Small nuclear ribonucleoprotein F	0.690733	0.380673	1.11132	0.638718
P46061	Rangap1	Ran GTPase-activating protein 1	0.696975	0.602688	0.485168	0.825086
G5E8R3	Pcx	Isoform of Q05920, Pyruvate carboxylase	0.700674	0.590396	-0.0274406	0.0260887
Q9R0L6	Pcm1	Pericentriolar material 1 protein	0.701671	0.869805	0.165744	0.17012
G3UX35	Smarca4	Isoform of Q3TKT4, Transcription activator BRG1	0.702016	1.38451	-0.0796763	0.121958
Q3THK3	Gtf2f1	General transcription factor IIF subunit 1	0.70442	1.10123	-0.216908	0.138831
P60761	Nrgn	Neurogranin	0.704655	1.06484	0.0130432	0.00372331
E9Q5C9	Nolc1	Protein Nolc1	0.70542	0.296973	0.258059	0.461672
D3YWC2	Arl6ip4	Isoform of Q9JM93, ADP-ribosylation factor-like 6 interacting protein 4	0.707675	0.709014	0.0474941	0.0215123
Q9WVA3	Bub3	Mitotic checkpoint protein BUB3	0.710344	0.957961	-0.00482916	0.0131666
G3UWL6	Ube2i	Isoform of P63280, SUMO-conjugating enzyme UBC9	0.710401	0.400285	0.236737	0.398818
Q6P542	Abcf1	ATP-binding cassette sub-family F member 1	0.712149	1.06148	0.5266	0.639837
P27546	Map4	Microtubule-associated protein 4	0.71249	0.737297	-0.740187	0.508213
P04370	Mbp	Myelin basic protein	0.712957	0.508395	0.803084	0.339279
D3Z0S6	Snrpa	Isoform of Q62189, U1 small nuclear ribonucleoprotein A	0.71777	0.329123	0.383099	1.09534
Q3TXT3	Inip	SOSS complex subunit C	0.717895	1.23425	0.61416	0.671826
Q6DVA0	Lemd2	LEM domain-containing protein 2	0.726493	0.455878	0.147262	0.0904381
Q9WTX8	Mad1l1	Mitotic spindle assembly checkpoint protein MAD1	0.728269	0.626915	0.790995	0.399728
A0A0G2JD95	Rsbn1	Isoform of Q80T69, Round spermatid basic protein 1	0.731599	1.60114	1.48998	2.33302
D3Z7R4	Syt1	Isoform of P46096, Synaptotagmin-1	0.7329	0.887255	-2.02627	2.2771
Q9D787	Ppil2	Peptidyl-prolyl cis-trans isomerase-like 2	0.732953	1.02363	0.201308	0.192098
Q61029	Tmpo	Lamina-associated polypeptide 2, isoforms beta/delta/epsilon/gamma	0.73419	0.368692	0.946484	0.840131
D3Z0V9	Sun1	Isoform of Q9D666, SUN domain-containing protein 1	0.751302	0.876764	-0.460936	0.312508
Q6PDM2	Srsf1	Serine/arginine-rich splicing factor 1	0.75833	0.359964	0.569292	1.58633
O70209	Pdlim3	PDZ and LIM domain protein 3	0.771887	0.323257	-0.0956699	0.085208
A0A0G2JFH2	Map4	Isoform of P27546, Microtubule-associated protein 4	0.772753	0.524448	-0.741074	0.673798
Q9CY57	Chtop	PRMT1 protein	0.7778	0.307362	-0.334864	0.23224
Q99LF4	Rtcb	tRNA-splicing ligase RtcB homolog	0.782558	0.460127	0.931143	0.409022
Q99KJ8	Dctn2	Dynactin subunit 2	0.782786	0.631935	-0.105866	0.0470903
D3YWT1	Hnrnph3	Isoform of D3Z3N4, MCG11326, isoform CRA_b	0.788784	0.379755	0.303219	0.284493
Q3TZX8	Nol9	Polynucleotide 5'-hydroxyl-kinase NOL9	0.789842	0.709747	0.265365	0.175988
Q61699	Hsph1	Heat shock protein 105 kDa	0.791235	0.841651	-0.512249	0.407593
H7BXC3	Tpi1	Isoform of P17751, Triosephosphate isomerase	0.795687	1.07284	0.25162	0.065563
O88712	Ctbp1	C-terminal-binding protein 1	0.798696	0.870659	0.119418	0.0626052
G3X956	Supt16	Isoform of Q920B9, FACT complex subunit SPT16	0.804866	0.709905	0.179833	0.126781
P49312	Hnrnpa1	Heterogeneous nuclear ribonucleoprotein A1	0.805952	0.396797	-0.0147188	0.0186279
P10922	H1f0	Histone H1.0	0.806033	0.479162	0.106355	0.0706235
D3YTQ3	Hnrnpdl	Isoform of Q9Z130, Heterogeneous nuclear ribonucleoprotein D-like	0.806816	0.532294	-0.0664703	0.1068
Q9D0E1	Hnrnpm	Heterogeneous nuclear ribonucleoprotein M	0.809109	0.50859	0.0422355	0.0569476
F8WJG3	Tra2b	Isoform of P62996, Transformer-2 protein homolog beta	0.809776	0.453551	-0.292501	0.389337
Q9CYI4	Luc7l	Putative RNA-binding protein Luc7-like 1	0.81005	1.0254	-0.468236	0.45694
A1BN54	Actn1	Isoform of Q7TPR4, Alpha actinin 1a	0.811231	0.45404	0.33314	0.576689
Q9CXY6	Ilf2	Interleukin enhancer-binding factor 2	0.811719	0.940442	0.611723	0.493271
A2A6I8	Tnnt3	Isoform of Q9QZ47, Troponin T, fast skeletal muscle	0.812383	0.436079	-0.187243	0.262463
P47955	Rplp1	60S acidic ribosomal protein P1	0.814122	0.513277	1.23233	0.82909
Q8R4H7	Nags	N-acetylglutamate synthase, mitochondrial	0.815256	0.302886	-0.328604	0.433054
Q8VIJ6	Sfpq	Splicing factor, proline- and glutamine-rich	0.817298	0.620248	0.324351	0.736136
D3Z786	Mpc1	Isoform of P63030, Mitochondrial pyruvate carrier 1	0.818324	0.746174	0.0742495	0.0465041
P47962	Rpl5	60S ribosomal protein L5	0.820159	0.736403	-0.254508	0.34804
Q8CGZ0	Cherp	Calcium homeostasis endoplasmic reticulum protein	0.820168	1.61265	0.675977	0.356123
Q921T2	Tor1aip1	Torsin-1A-interacting protein 1	0.823827	0.269641	0.580791	0.229382
P62908	Rps3	40S ribosomal protein S3	0.823966	1.50369	0.00251603	0.00323736
Q9Z0H4	Celf2	CUGBP Elav-like family member 2	0.825479	1.42902	0.375999	0.3369
Q8K4Q8	Colec12	Collectin-12	0.83528	1.4226	-0.0613682	0.0836249
Q60865	Caprin1	Caprin-1	0.843775	1.68657	0.166764	0.342231
Q64524	Hist2h2be	Histone H2B type 2-E	0.850332	0.566917	0.447363	1.01327
G3XA10	Gm28062	Heterogeneous nuclear ribonucleoprotein U, isoform CRA_b	0.850468	0.648312	0.0180319	0.0332702
P62631	Eef1a2	Elongation factor 1-alpha 2	0.850515	1.20444	0.742752	1.29964
Q91W39	Ncoa5	Nuclear receptor coactivator 5	0.851547	0.470429	0.626941	0.354536
Q64511	Top2b	DNA topoisomerase 2-beta	0.857107	1.88228	-0.755587	0.695895
P48962	Slc25a4	ADP/ATP translocase 1	0.859764	0.266389	-0.169527	0.0752535
F7BUB8	Epb4.1	Isoform of P48193, Protein 4.1	0.862162	1.20586	0.414761	0.475495
E9Q7Q3	Tpm3	Isoform of P21107, Tropomyosin alpha-3 chain	0.866344	1.33452	-0.270224	0.100273
Q62376	Snrnp70	U1 small nuclear ribonucleoprotein 70 kDa	0.874206	0.613476	-0.358935	0.232338
Q9WTM5	Ruvbl2	RuvB-like 2	0.874457	0.689114	0.296184	0.240386
Q8R429	Atp2a1	Sarcoplasmic/endoplasmic reticulum calcium ATPase 1	0.874567	0.542307	-0.333443	0.209623
Q8BJS4	Sun2	SUN domain-containing protein 2	0.878615	0.441324	0.23404	0.109535
Q9QZE5	Copg1	Coatomer subunit gamma-1	0.88499	0.426984	-1.14996	0.667904
Q9CQV8	Ywhab	14-3-3 protein beta/alpha	0.891608	0.66841	0.559077	0.287713
A2AKU9	Atp5c1	Isoform of Q91VR2, ATP synthase subunit gamma	0.894409	0.727591	-0.534079	0.388571
Q921F2	Tardbp	TAR DNA-binding protein 43	0.90311	0.545122	0.419243	1.04006
O09165	Casq1	Calsequestrin-1	0.907453	0.684613	0.394998	0.207803
Q6ZWY8	Tmsb10	Thymosin beta-10	0.911308	1.22423	-1.34733	1.16864
P62264	Rps14	40S ribosomal protein S14	0.91558	0.412458	0.266173	0.514334
M0QWU8	Dbi	Isoform of P31786, Acyl-CoA-binding protein	0.919857	1.76239	0.127252	0.0563106
Q8K2T8	Paf1	RNA polymerase II-associated factor 1 homolog	0.92539	1.39697	0.425029	0.398536
Q9Z2X1	Hnrnpf	Heterogeneous nuclear ribonucleoprotein F	0.928047	0.667766	0.350687	0.712072
Q60987	Foxg1	Forkhead box protein G1	0.932388	0.912832	0.11912	0.132035
Q9D0T1	Nhp2l1	NHP2-like protein 1	0.934014	0.465326	-0.130685	0.124366
Q922U1	Prpf3	U4/U6 small nuclear ribonucleoprotein Prp3	0.934097	1.27813	-0.855047	0.768602
Q9R1P4	Psma1	Proteasome subunit alpha type-1	0.935796	0.67807	-0.120785	0.112198
Q69Z99	Znf512	Zinc finger protein 512	0.937099	0.525037	0.111107	0.0631176
P97863	Nfib	Nuclear factor 1 B-type	0.943521	2.06408	0.321574	0.204496
Q8VDP4	Ccar2	Cell cycle and apoptosis regulator protein 2	0.94441	0.936863	0.572931	0.594091
Q3TMP8	Tmem38a	Trimeric intracellular cation channel type A	0.944557	0.685677	0.908809	0.671177
P67778	Phb	Prohibitin	0.948102	0.27746	-0.568196	0.26326
P62322	Lsm5	U6 snRNA-associated Sm-like protein LSm5	0.948518	0.296191	0.768766	0.545109
Q9CW03	Smc3	Structural maintenance of chromosomes protein 3	0.961736	0.501746	0.50526	0.621654
Q64522	Hist2h2ab	Histone H2A type 2-B	0.971688	1.5663	1.21421	1.10088
Q8CH25	Sltm	SAFB-like transcription modulator	0.979568	0.580872	0.282406	0.383032
E9PUC5	Psd3	Isoform of Q2PFD7, PH and SEC7 domain-containing protein 3	0.982451	0.689924	-0.0163384	0.016749
Q9DCT2	Ndufs3	NADH dehydrogenase [ubiquinone] iron-sulfur protein 3, mitochondrial	0.985726	1.11805	0.614907	0.808983
Q61191	Hcfc1	Host cell factor 1	0.993194	0.606302	1.30325	1.30921
O88569	Hnrnpa2b1	Heterogeneous nuclear ribonucleoproteins A2/B1	0.994302	0.532233	1.09976	1.07639
S4R1C4	Atp2b2	Isoform of Q9R0K7, Calcium-transporting ATPase	1.00047	2.63894	1.72849	0.645977
Q9CZX8	Rps19	40S ribosomal protein S19	1.00429	0.586731	-0.266873	0.199721
P10853	Hist1h2bf	Histone H2B type 1-F/J/L	1.00956	0.799128	0.294096	0.626874
P62309	Snrpg	Small nuclear ribonucleoprotein G	1.02691	1.59919	0.788976	1.17134
P84244	H3f3a	Histone H3.3	1.02882	0.824883	0.382313	0.394028
Q60668	Hnrnpd	Heterogeneous nuclear ribonucleoprotein D0	1.03438	0.787029	0.0578961	0.062112
H3BKM2	Zc3hc1	ALK	1.04032	0.466458	0.345178	0.119848
Q00PI9	Hnrnpul2	Heterogeneous nuclear ribonucleoprotein U-like protein 2	1.04217	1.09845	0.279043	0.419693
P67984	Rpl22	60S ribosomal protein L22	1.04351	0.936735	1.02425	1.10157
E9QN08	Eef1d	Isoform of P57776, Elongation factor 1-delta	1.04582	0.913419	0.495952	0.324303
B0R1E3	Hint1	Isoform of P70349, Histidine triad nucleotide-binding protein 1	1.04723	0.767261	-1.33146	1.08387
Q9CU62	Smc1a	Structural maintenance of chromosomes protein 1A	1.05659	0.569032	0.876255	1.59273
Q8BH74	Nup107	Nuclear pore complex protein Nup107	1.06607	1.50055	0.0921839	0.0420542
Q9JLH8	Tmod4	Tropomodulin-4	1.06609	0.61505	0.272821	0.290874
P13541	Myh3	Myosin-3	1.07315	0.526554	-0.292929	0.209634
Q5EBG6	Hspb6	Heat shock protein beta-6	1.09157	0.820832	0.278096	0.22012
Q9Z2D6	Mecp2	Methyl-CpG-binding protein 2	1.10624	0.790021	0.491049	0.707414
Q9CQS2	Nop10	H/ACA ribonucleoprotein complex subunit 3	1.11078	0.777776	0.624283	0.481492
A1L3S7	Gatad2b	Isoform of Q8VHR5, Gatad2b protein	1.11136	0.898789	-0.170932	0.157303
Q9JKB3	Ybx3	Y-box-binding protein 3	1.11848	0.897452	0.863681	0.593916
Q91VM5	Rbmxl1	RNA binding motif protein, X-linked-like-1	1.1194	0.698423	0.148533	0.24464
Q9Z0W3	Nup160	Nuclear pore complex protein Nup160	1.12513	0.551342	0.842496	1.22527
Q3UN88	Mcpt4	Isoform of P21812, Mast cell protease 4	1.12663	1.54366	0.130295	0.0974403
Q8BKL1	Ss18	Isoform of Q62280, Protein SSXT	1.13136	0.8001	0.616478	0.466243
P46460	Nsf	Vesicle-fusing ATPase	1.13483	0.975751	0.14404	0.0722565
P27661	H2afx	Histone H2AX	1.14451	0.524051	0.423745	0.86812
A0A0B4J1E2	Snw1	Isoform of Q9CSN1, SNW domain-containing protein 1	1.1498	0.460215	-0.218629	0.227509
J3QNY1	Gm9242	Protein Gm9242	1.15674	0.855702	0.217692	0.468694
E9QJU4	Myoz3	Isoform of Q8R4E4, Myozenin-3	1.15889	0.356995	-1.01754	1.10594
Q8C5U4	C17orf74	Uncharacterized protein C17orf74 homolog	1.16547	0.631185	-0.20302	0.31145
Q91Z49	Fyttd1	UAP56-interacting factor	1.16796	1.00814	-0.273432	0.152422
P08551	Nefl	Neurofilament light polypeptide	1.1816	0.955668	-0.258318	0.0888159
E9QMX7	Arhgap30	Isoform of Q640N3, Rho GTPase-activating protein 30	1.19727	1.13977	-1.29605	2.15147
Q8C1B7	Sept11	Septin-11	1.2036	0.901329	-0.35267	0.158738
Q9CPP0	Npm3	Nucleoplasmin-3	1.22028	0.683514	-0.207797	0.186291
P31648	Slc6a1	Sodium- and chloride-dependent GABA transporter 1	1.22583	3.40764	-0.153631	0.136683
Q9R0Y5	Ak1	Adenylate kinase isoenzyme 1	1.23368	0.398446	1.18661	0.427532
Q8K310	Matr3	Matrin-3	1.23947	0.903611	0.0862194	0.119958
B1ATS4	Atp2a3	Isoform of Q64518, Calcium-transporting ATPase	1.24679	0.842746	-0.646102	0.452871
Q569Z6	Thrap3	Thyroid hormone receptor-associated protein 3	1.25472	0.78518	-0.127096	0.0771478
Q922P9	Glyr1	Putative oxidoreductase GLYR1	1.25655	1.57688	1.37178	0.964307
E9PVI4	Unc5c	Isoform of O08747, Netrin receptor UNC5C	1.25731	0.551767	-0.2757	0.101513
P62827	Ran	GTP-binding nuclear protein Ran	1.27658	0.667308	0.768632	0.486551
B2RY56	Rbm25	RNA-binding protein 25	1.29429	1.12818	0.247474	0.253128
P48678	Lmna	Prelamin-A/C	1.29578	0.6421	1.32747	2.48715
Q61644	Pacsin1	Protein kinase C and casein kinase substrate in neurons protein 1	1.29857	1.75556	1.13918	0.327928
Q3UMU9	Hdgfrp2	Hepatoma-derived growth factor-related protein 2	1.31348	1.15803	-0.13701	0.137142
Q7TNT2	Far2	Fatty acyl-CoA reductase 2	1.33145	1.66472	1.39371	1.431
G3UVU8	Supt4a	Isoform of P63271, MCG7669, isoform CRA_a	1.33252	0.802903	0.501869	0.210632
G3UZI2	Syncrip	Isoform of Q7TMK9, Heterogeneous nuclear ribonucleoprotein Q	1.34505	1.48051	0.127642	0.0586907
Q99LC3	Ndufa10	NADH dehydrogenase [ubiquinone] 1 alpha subcomplex subunit 10, mitochondrial	1.34671	1.18829	0.511036	0.193772
Q99JY0	Hadhb	Trifunctional enzyme subunit beta, mitochondrial	1.35315	1.30912	-0.87262	0.833134
E9QNN1	Dhx9	Isoform of O70133, ATP-dependent RNA helicase A	1.35397	0.831015	0.784189	0.691264
P08113	Hsp90b1	Endoplasmin	1.35539	2.8192	-0.0592011	0.0334314
Q9QZQ8	H2afy	Core histone macro-H2A.1	1.35676	0.448777	0.496342	0.341029
Q8CJF7	Ahctf1	Protein ELYS	1.3614	1.3957	-0.637918	0.551784
A2AEX8	Fhl1	Isoform of P97447, Four and a half LIM domains 1, isoform CRA_b	1.36165	0.760664	0.113185	0.0694862
Q9JIK5	Ddx21	Nucleolar RNA helicase 2	1.37247	0.873369	0.588536	0.227598
Q9CR67	Tmem33	Transmembrane protein 33	1.38158	0.681363	0.816246	0.367438
P32067	Ssb	Lupus La protein homolog	1.38435	2.25662	0.620077	0.557806
Q60900	Elavl3	ELAV-like protein 3	1.39398	0.803231	0.615215	0.442614
Q8K212	Pacs1	Phosphofurin acidic cluster sorting protein 1	1.39411	0.904823	-1.5414	1.05681
P68040	Gnb2l1	Guanine nucleotide-binding protein subunit beta-2-like 1	1.3953	1.39668	0.738248	0.757637
P47857	Pfkm	ATP-dependent 6-phosphofructokinase, muscle type	1.42937	1.60041	0.186264	0.0904722
Q91YQ5	Rpn1	Dolichyl-diphosphooligosaccharide--protein glycosyltransferase subunit 1	1.43227	2.62691	0.365512	0.195521
Q60749	Khdrbs1	KH domain-containing, RNA-binding, signal transduction-associated protein 1	1.4384	1.31988	0.0308393	0.0422922
O08539	Bin1	Myc box-dependent-interacting protein 1	1.44277	1.6442	-0.261232	0.10003
Q8QZT1	Acat1	Acetyl-CoA acetyltransferase, mitochondrial	1.4587	1.51936	-1.08148	0.549064
P62320	Snrpd3	Small nuclear ribonucleoprotein Sm D3	1.4602	1.08209	0.291787	0.627241
P35550	Fbl	rRNA 2'-O-methyltransferase fibrillarin	1.49089	0.752643	-0.243224	0.133279
O35326	Srsf5	Serine/arginine-rich splicing factor 5	1.49931	1.78629	0.0743609	0.0620443
P62858	Rps28	40S ribosomal protein S28	1.51168	2.64311	-0.165069	0.277953
Q6A078	Cep290	Centrosomal protein of 290 kDa	1.51302	0.689683	0.530306	0.872874
P10852	Slc3a2	4F2 cell-surface antigen heavy chain	1.51514	3.09571	0.585366	0.24567
Q9Z1N5	Ddx39b	Spliceosome RNA helicase Ddx39b	1.52163	1.09699	0.936198	0.355443
E9QAS4	Chd4	Isoform of Q6PDQ2, Chromodomain-helicase-DNA-binding protein 4	1.56993	0.710278	0.596332	0.311966
Q9D8E6	Rpl4	60S ribosomal protein L4	1.5708	1.59523	-0.397398	0.493971
O35343	Kpna4	Importin subunit alpha-3	1.59363	1.54695	0.194536	0.179076
P42669	Pura	Transcriptional activator protein Pur-alpha	1.60958	1.79144	0.851765	0.844771
Q99MR6	Srrt	Serrate RNA effector molecule homolog	1.61306	1.81296	0.744957	0.590789
A2A6A1	Gpatch8	G patch domain-containing protein 8	1.62956	0.992735	0.742193	0.456329
Q9R226	Khdrbs3	KH domain-containing, RNA-binding, signal transduction-associated protein 3	1.70201	1.23793	0.303959	0.362529
Q9D6F9	Tubb4a	Tubulin beta-4A chain	1.70518	1.24178	0.145431	0.133226
P28654	Dcn	Decorin	1.72792	0.963109	-0.6493	0.493027
A2AW05	Ssrp1	Isoform of Q08943, FACT complex subunit SSRP1	1.77731	2.40506	0.310702	0.211024
E9PYL9	Gm10036	Protein Gm10036	1.77896	1.71876	-0.0691657	0.115361
Q3TEA8	Hp1bp3	Heterochromatin protein 1-binding protein 3	1.79509	0.795261	-0.405419	0.187932
Q8VHE6	Dnah5	Dynein heavy chain 5, axonemal	1.80891	0.879747	0.514759	0.544177
Q8VHM5	Hnrnpr	Heterogeneous nuclear ribonucleoprotein R	1.81139	2.09723	0.293812	0.344389
P30275	Ckmt1	Creatine kinase U-type, mitochondrial	1.84146	2.66217	0.0494137	0.0240283
Q6ZWY9	Hist1h2bc	Histone H2B type 1-C/E/G	1.85391	1.33852	0.735165	0.69818
Q91VJ5	Pqbp1	Polyglutamine-binding protein 1	1.87398	1.18072	0.0479424	0.0401462
P70168	Kpnb1	Importin subunit beta-1	1.90371	1.33162	-0.389469	0.273287
P62315	Snrpd1	Small nuclear ribonucleoprotein Sm D1	1.90461	1.45801	0.560702	0.306722
E9Q9W7	Pdzd7	Protein Pdzd7	1.91837	0.563445	-0.0667993	0.0135781
Q9CQF3	Nudt21	Cleavage and polyadenylation specificity factor subunit 5	1.94203	1.59278	0.748538	1.01294
Q8VDD5	Myh9	Myosin-9	2.0373	0.428346	0.524035	0.145153
D3YWX2	Ylpm1	Isoform of Q9R0I7, YLP motif-containing protein 1	2.05246	1.64749	-0.219843	0.207926
Q8BH59	Slc25a12	Calcium-binding mitochondrial carrier protein Aralar1	2.09591	0.523991	-1.16227	0.591563
P62852	Rps25	40S ribosomal protein S25	2.1765	1.18391	0.667517	0.477338
Q8VE37	Rcc1	Regulator of chromosome condensation	2.33161	1.9008	1.36655	1.71002
Q80W68	Kirrel	IRRE-like protein 1	2.3777	0.939648	-0.20101	0.109461
Q99KK2	Cmas	N-acylneuraminate cytidylyltransferase	2.88741	2.31865	0.604646	0.725157
